# Supplementary material for: Interplay between Constraints, Objectives, and Optimality for Genome-Scale Stoichiometric Models
Source: PLoS Comput Biol. 2015 Apr 7;11(4):e1004166. doi: 10.1371/journal.pcbi.1004166 (PMC4388735; doi:10.1371/journal.pcbi.1004166)
Supplement: S1 Dataset — (ZIP) [file pcbi.1004166.s001.zip]

Archive with 4 entries (4 files):
- Ecoli_iAF1260.glc.xml
- Ecoli_iAF1260_noox.glc.xml
- Ecoli_iAF1260_ox.glc.xml
- toy_model_maarleveld2014.l3.xml
