# Supplementary material for: Interplay between Constraints, Objectives, and Optimality for Genome-Scale Stoichiometric Models
Source: PLoS Comput Biol. 2015 Apr 7;11(4):e1004166. doi: 10.1371/journal.pcbi.1004166 (PMC4388735; doi:10.1371/journal.pcbi.1004166)
Supplement: S1 Dataset — (ZIP) [file pcbi.1004166.s001.zip › Ecoli_iAF1260.glc.xml]

<?xml version="1.0" encoding="utf-8"?>
<!--Created on: 12/06/12 20:31:47-->
<sbml xmlns="http://www.sbml.org/sbml/level2" xmlns:html="http://www.w3.org/1999/xhtml" level="2" version="1">
	<model id="MODELID_3307911" name="E. coli iAF1260">
		<annotation xmlns="">
			<fba:fluxBalance xmlns:fba="http://www.sbml.org/sbml/level3/version1/fba/version1">
				<fba:listOfConstraints>
					<fba:constraint fba:reaction="R_12DGR120tipp" fba:operation="greater" fba:value="0" />
					<fba:constraint fba:reaction="R_12DGR120tipp" fba:operation="less" fba:value="999999" />
					<fba:constraint fba:reaction="R_12DGR140tipp" fba:operation="greater" fba:value="0" />
					<fba:constraint fba:reaction="R_12DGR140tipp" fba:operation="less" fba:value="999999" />
					<fba:constraint fba:reaction="R_12DGR141tipp" fba:operation="greater" fba:value="0" />
					<fba:constraint fba:reaction="R_12DGR141tipp" fba:operation="less" fba:value="999999" />
					<fba:constraint fba:reaction="R_12DGR160tipp" fba:operation="greater" fba:value="0" />
					<fba:constraint fba:reaction="R_12DGR160tipp" fba:operation="less" fba:value="999999" />
					<fba:constraint fba:reaction="R_12DGR161tipp" fba:operation="greater" fba:value="0" />
					<fba:constraint fba:reaction="R_12DGR161tipp" fba:operation="less" fba:value="999999" />
					<fba:constraint fba:reaction="R_12DGR180tipp" fba:operation="greater" fba:value="0" />
					<fba:constraint fba:reaction="R_12DGR180tipp" fba:operation="less" fba:value="999999" />
					<fba:constraint fba:reaction="R_12DGR181tipp" fba:operation="greater" fba:value="0" />
					<fba:constraint fba:reaction="R_12DGR181tipp" fba:operation="less" fba:value="999999" />
					<fba:constraint fba:reaction="R_12PPDRtex" fba:operation="greater" fba:value="-999999" />
					<fba:constraint fba:reaction="R_12PPDRtex" fba:operation="less" fba:value="999999" />
					<fba:constraint fba:reaction="R_12PPDRtpp" fba:operation="greater" fba:value="-999999" />
					<fba:constraint fba:reaction="R_12PPDRtpp" fba:operation="less" fba:value="999999" />
					<fba:constraint fba:reaction="R_12PPDStex" fba:operation="greater" fba:value="-999999" />
					<fba:constraint fba:reaction="R_12PPDStex" fba:operation="less" fba:value="999999" />
					<fba:constraint fba:reaction="R_12PPDStpp" fba:operation="greater" fba:value="-999999" />
					<fba:constraint fba:reaction="R_12PPDStpp" fba:operation="less" fba:value="999999" />
					<fba:constraint fba:reaction="R_14GLUCANabcpp" fba:operation="greater" fba:value="0" />
					<fba:constraint fba:reaction="R_14GLUCANabcpp" fba:operation="less" fba:value="999999" />
					<fba:constraint fba:reaction="R_14GLUCANtexi" fba:operation="greater" fba:value="0" />
					<fba:constraint fba:reaction="R_14GLUCANtexi" fba:operation="less" fba:value="999999" />
					<fba:constraint fba:reaction="R_23CAMPtex" fba:operation="greater" fba:value="-999999" />
					<fba:constraint fba:reaction="R_23CAMPtex" fba:operation="less" fba:value="999999" />
					<fba:constraint fba:reaction="R_23CCMPtex" fba:operation="greater" fba:value="-999999" />
					<fba:constraint fba:reaction="R_23CCMPtex" fba:operation="less" fba:value="999999" />
					<fba:constraint fba:reaction="R_23CGMPtex" fba:operation="greater" fba:value="-999999" />
					<fba:constraint fba:reaction="R_23CGMPtex" fba:operation="less" fba:value="999999" />
					<fba:constraint fba:reaction="R_23CUMPtex" fba:operation="greater" fba:value="-999999" />
					<fba:constraint fba:reaction="R_23CUMPtex" fba:operation="less" fba:value="999999" />
					<fba:constraint fba:reaction="R_23DAPPAt2pp" fba:operation="greater" fba:value="0" />
					<fba:constraint fba:reaction="R_23DAPPAt2pp" fba:operation="less" fba:value="999999" />
					<fba:constraint fba:reaction="R_23DAPPAtex" fba:operation="greater" fba:value="-999999" />
					<fba:constraint fba:reaction="R_23DAPPAtex" fba:operation="less" fba:value="999999" />
					<fba:constraint fba:reaction="R_23PDE2pp" fba:operation="greater" fba:value="0" />
					<fba:constraint fba:reaction="R_23PDE2pp" fba:operation="less" fba:value="999999" />
					<fba:constraint fba:reaction="R_23PDE4pp" fba:operation="greater" fba:value="0" />
					<fba:constraint fba:reaction="R_23PDE4pp" fba:operation="less" fba:value="999999" />
					<fba:constraint fba:reaction="R_23PDE7pp" fba:operation="greater" fba:value="0" />
					<fba:constraint fba:reaction="R_23PDE7pp" fba:operation="less" fba:value="999999" />
					<fba:constraint fba:reaction="R_23PDE9pp" fba:operation="greater" fba:value="0" />
					<fba:constraint fba:reaction="R_23PDE9pp" fba:operation="less" fba:value="999999" />
					<fba:constraint fba:reaction="R_26DAHtex" fba:operation="greater" fba:value="-999999" />
					<fba:constraint fba:reaction="R_26DAHtex" fba:operation="less" fba:value="999999" />
					<fba:constraint fba:reaction="R_2AGPA120tipp" fba:operation="greater" fba:value="0" />
					<fba:constraint fba:reaction="R_2AGPA120tipp" fba:operation="less" fba:value="999999" />
					<fba:constraint fba:reaction="R_2AGPA140tipp" fba:operation="greater" fba:value="0" />
					<fba:constraint fba:reaction="R_2AGPA140tipp" fba:operation="less" fba:value="999999" />
					<fba:constraint fba:reaction="R_2AGPA141tipp" fba:operation="greater" fba:value="0" />
					<fba:constraint fba:reaction="R_2AGPA141tipp" fba:operation="less" fba:value="999999" />
					<fba:constraint fba:reaction="R_2AGPA160tipp" fba:operation="greater" fba:value="0" />
					<fba:constraint fba:reaction="R_2AGPA160tipp" fba:operation="less" fba:value="999999" />
					<fba:constraint fba:reaction="R_2AGPA161tipp" fba:operation="greater" fba:value="0" />
					<fba:constraint fba:reaction="R_2AGPA161tipp" fba:operation="less" fba:value="999999" />
					<fba:constraint fba:reaction="R_2AGPA180tipp" fba:operation="greater" fba:value="0" />
					<fba:constraint fba:reaction="R_2AGPA180tipp" fba:operation="less" fba:value="999999" />
					<fba:constraint fba:reaction="R_2AGPA181tipp" fba:operation="greater" fba:value="0" />
					<fba:constraint fba:reaction="R_2AGPA181tipp" fba:operation="less" fba:value="999999" />
					<fba:constraint fba:reaction="R_2AGPE120tipp" fba:operation="greater" fba:value="0" />
					<fba:constraint fba:reaction="R_2AGPE120tipp" fba:operation="less" fba:value="999999" />
					<fba:constraint fba:reaction="R_2AGPE140tipp" fba:operation="greater" fba:value="0" />
					<fba:constraint fba:reaction="R_2AGPE140tipp" fba:operation="less" fba:value="999999" />
					<fba:constraint fba:reaction="R_2AGPE141tipp" fba:operation="greater" fba:value="0" />
					<fba:constraint fba:reaction="R_2AGPE141tipp" fba:operation="less" fba:value="999999" />
					<fba:constraint fba:reaction="R_2AGPE160tipp" fba:operation="greater" fba:value="0" />
					<fba:constraint fba:reaction="R_2AGPE160tipp" fba:operation="less" fba:value="999999" />
					<fba:constraint fba:reaction="R_2AGPE161tipp" fba:operation="greater" fba:value="0" />
					<fba:constraint fba:reaction="R_2AGPE161tipp" fba:operation="less" fba:value="999999" />
					<fba:constraint fba:reaction="R_2AGPE180tipp" fba:operation="greater" fba:value="0" />
					<fba:constraint fba:reaction="R_2AGPE180tipp" fba:operation="less" fba:value="999999" />
					<fba:constraint fba:reaction="R_2AGPE181tipp" fba:operation="greater" fba:value="0" />
					<fba:constraint fba:reaction="R_2AGPE181tipp" fba:operation="less" fba:value="999999" />
					<fba:constraint fba:reaction="R_2AGPEAT120" fba:operation="greater" fba:value="0" />
					<fba:constraint fba:reaction="R_2AGPEAT120" fba:operation="less" fba:value="999999" />
					<fba:constraint fba:reaction="R_2AGPEAT140" fba:operation="greater" fba:value="0" />
					<fba:constraint fba:reaction="R_2AGPEAT140" fba:operation="less" fba:value="999999" />
					<fba:constraint fba:reaction="R_2AGPEAT141" fba:operation="greater" fba:value="0" />
					<fba:constraint fba:reaction="R_2AGPEAT141" fba:operation="less" fba:value="999999" />
					<fba:constraint fba:reaction="R_2AGPEAT160" fba:operation="greater" fba:value="0" />
					<fba:constraint fba:reaction="R_2AGPEAT160" fba:operation="less" fba:value="999999" />
					<fba:constraint fba:reaction="R_2AGPEAT161" fba:operation="greater" fba:value="0" />
					<fba:constraint fba:reaction="R_2AGPEAT161" fba:operation="less" fba:value="999999" />
					<fba:constraint fba:reaction="R_2AGPEAT180" fba:operation="greater" fba:value="0" />
					<fba:constraint fba:reaction="R_2AGPEAT180" fba:operation="less" fba:value="999999" />
					<fba:constraint fba:reaction="R_2AGPEAT181" fba:operation="greater" fba:value="0" />
					<fba:constraint fba:reaction="R_2AGPEAT181" fba:operation="less" fba:value="999999" />
					<fba:constraint fba:reaction="R_2AGPG120tipp" fba:operation="greater" fba:value="0" />
					<fba:constraint fba:reaction="R_2AGPG120tipp" fba:operation="less" fba:value="999999" />
					<fba:constraint fba:reaction="R_2AGPG140tipp" fba:operation="greater" fba:value="0" />
					<fba:constraint fba:reaction="R_2AGPG140tipp" fba:operation="less" fba:value="999999" />
					<fba:constraint fba:reaction="R_2AGPG141tipp" fba:operation="greater" fba:value="0" />
					<fba:constraint fba:reaction="R_2AGPG141tipp" fba:operation="less" fba:value="999999" />
					<fba:constraint fba:reaction="R_2AGPG160tipp" fba:operation="greater" fba:value="0" />
					<fba:constraint fba:reaction="R_2AGPG160tipp" fba:operation="less" fba:value="999999" />
					<fba:constraint fba:reaction="R_2AGPG161tipp" fba:operation="greater" fba:value="0" />
					<fba:constraint fba:reaction="R_2AGPG161tipp" fba:operation="less" fba:value="999999" />
					<fba:constraint fba:reaction="R_2AGPG180tipp" fba:operation="greater" fba:value="0" />
					<fba:constraint fba:reaction="R_2AGPG180tipp" fba:operation="less" fba:value="999999" />
					<fba:constraint fba:reaction="R_2AGPG181tipp" fba:operation="greater" fba:value="0" />
					<fba:constraint fba:reaction="R_2AGPG181tipp" fba:operation="less" fba:value="999999" />
					<fba:constraint fba:reaction="R_2AGPGAT120" fba:operation="greater" fba:value="0" />
					<fba:constraint fba:reaction="R_2AGPGAT120" fba:operation="less" fba:value="999999" />
					<fba:constraint fba:reaction="R_2AGPGAT140" fba:operation="greater" fba:value="0" />
					<fba:constraint fba:reaction="R_2AGPGAT140" fba:operation="less" fba:value="999999" />
					<fba:constraint fba:reaction="R_2AGPGAT141" fba:operation="greater" fba:value="0" />
					<fba:constraint fba:reaction="R_2AGPGAT141" fba:operation="less" fba:value="999999" />
					<fba:constraint fba:reaction="R_2AGPGAT160" fba:operation="greater" fba:value="0" />
					<fba:constraint fba:reaction="R_2AGPGAT160" fba:operation="less" fba:value="999999" />
					<fba:constraint fba:reaction="R_2AGPGAT161" fba:operation="greater" fba:value="0" />
					<fba:constraint fba:reaction="R_2AGPGAT161" fba:operation="less" fba:value="999999" />
					<fba:constraint fba:reaction="R_2AGPGAT180" fba:operation="greater" fba:value="0" />
					<fba:constraint fba:reaction="R_2AGPGAT180" fba:operation="less" fba:value="999999" />
					<fba:constraint fba:reaction="R_2AGPGAT181" fba:operation="greater" fba:value="0" />
					<fba:constraint fba:reaction="R_2AGPGAT181" fba:operation="less" fba:value="999999" />
					<fba:constraint fba:reaction="R_2DGLCNRx" fba:operation="greater" fba:value="0" />
					<fba:constraint fba:reaction="R_2DGLCNRx" fba:operation="less" fba:value="999999" />
					<fba:constraint fba:reaction="R_2DGLCNRy" fba:operation="greater" fba:value="0" />
					<fba:constraint fba:reaction="R_2DGLCNRy" fba:operation="less" fba:value="999999" />
					<fba:constraint fba:reaction="R_2DGULRx" fba:operation="greater" fba:value="0" />
					<fba:constraint fba:reaction="R_2DGULRx" fba:operation="less" fba:value="999999" />
					<fba:constraint fba:reaction="R_2DGULRy" fba:operation="greater" fba:value="0" />
					<fba:constraint fba:reaction="R_2DGULRy" fba:operation="less" fba:value="999999" />
					<fba:constraint fba:reaction="R_2MAHMP" fba:operation="greater" fba:value="0" />
					<fba:constraint fba:reaction="R_2MAHMP" fba:operation="less" fba:value="999999" />
					<fba:constraint fba:reaction="R_34dhpactex" fba:operation="greater" fba:value="-999999" />
					<fba:constraint fba:reaction="R_34dhpactex" fba:operation="less" fba:value="999999" />
					<fba:constraint fba:reaction="R_3AMPtex" fba:operation="greater" fba:value="-999999" />
					<fba:constraint fba:reaction="R_3AMPtex" fba:operation="less" fba:value="999999" />
					<fba:constraint fba:reaction="R_3CMPtex" fba:operation="greater" fba:value="-999999" />
					<fba:constraint fba:reaction="R_3CMPtex" fba:operation="less" fba:value="999999" />
					<fba:constraint fba:reaction="R_3GMPtex" fba:operation="greater" fba:value="-999999" />
					<fba:constraint fba:reaction="R_3GMPtex" fba:operation="less" fba:value="999999" />
					<fba:constraint fba:reaction="R_3HAD100" fba:operation="greater" fba:value="0" />
					<fba:constraint fba:reaction="R_3HAD100" fba:operation="less" fba:value="999999" />
					<fba:constraint fba:reaction="R_3HAD120" fba:operation="greater" fba:value="0" />
					<fba:constraint fba:reaction="R_3HAD120" fba:operation="less" fba:value="999999" />
					<fba:constraint fba:reaction="R_3HAD121" fba:operation="greater" fba:value="0" />
					<fba:constraint fba:reaction="R_3HAD121" fba:operation="less" fba:value="999999" />
					<fba:constraint fba:reaction="R_3HAD140" fba:operation="greater" fba:value="0" />
					<fba:constraint fba:reaction="R_3HAD140" fba:operation="less" fba:value="999999" />
					<fba:constraint fba:reaction="R_3HAD141" fba:operation="greater" fba:value="0" />
					<fba:constraint fba:reaction="R_3HAD141" fba:operation="less" fba:value="999999" />
					<fba:constraint fba:reaction="R_3HAD160" fba:operation="greater" fba:value="0" />
					<fba:constraint fba:reaction="R_3HAD160" fba:operation="less" fba:value="999999" />
					<fba:constraint fba:reaction="R_3HAD161" fba:operation="greater" fba:value="0" />
					<fba:constraint fba:reaction="R_3HAD161" fba:operation="less" fba:value="999999" />
					<fba:constraint fba:reaction="R_3HAD180" fba:operation="greater" fba:value="0" />
					<fba:constraint fba:reaction="R_3HAD180" fba:operation="less" fba:value="999999" />
					<fba:constraint fba:reaction="R_3HAD181" fba:operation="greater" fba:value="0" />
					<fba:constraint fba:reaction="R_3HAD181" fba:operation="less" fba:value="999999" />
					<fba:constraint fba:reaction="R_3HAD40" fba:operation="greater" fba:value="0" />
					<fba:constraint fba:reaction="R_3HAD40" fba:operation="less" fba:value="999999" />
					<fba:constraint fba:reaction="R_3HAD60" fba:operation="greater" fba:value="0" />
					<fba:constraint fba:reaction="R_3HAD60" fba:operation="less" fba:value="999999" />
					<fba:constraint fba:reaction="R_3HAD80" fba:operation="greater" fba:value="0" />
					<fba:constraint fba:reaction="R_3HAD80" fba:operation="less" fba:value="999999" />
					<fba:constraint fba:reaction="R_3HCINNMH" fba:operation="greater" fba:value="0" />
					<fba:constraint fba:reaction="R_3HCINNMH" fba:operation="less" fba:value="999999" />
					<fba:constraint fba:reaction="R_3HPPPNH" fba:operation="greater" fba:value="0" />
					<fba:constraint fba:reaction="R_3HPPPNH" fba:operation="less" fba:value="999999" />
					<fba:constraint fba:reaction="R_3KGK" fba:operation="greater" fba:value="0" />
					<fba:constraint fba:reaction="R_3KGK" fba:operation="less" fba:value="999999" />
					<fba:constraint fba:reaction="R_3NTD2pp" fba:operation="greater" fba:value="0" />
					<fba:constraint fba:reaction="R_3NTD2pp" fba:operation="less" fba:value="999999" />
					<fba:constraint fba:reaction="R_3NTD4pp" fba:operation="greater" fba:value="0" />
					<fba:constraint fba:reaction="R_3NTD4pp" fba:operation="less" fba:value="999999" />
					<fba:constraint fba:reaction="R_3NTD7pp" fba:operation="greater" fba:value="0" />
					<fba:constraint fba:reaction="R_3NTD7pp" fba:operation="less" fba:value="999999" />
					<fba:constraint fba:reaction="R_3NTD9pp" fba:operation="greater" fba:value="0" />
					<fba:constraint fba:reaction="R_3NTD9pp" fba:operation="less" fba:value="999999" />
					<fba:constraint fba:reaction="R_3OAR100" fba:operation="greater" fba:value="-999999" />
					<fba:constraint fba:reaction="R_3OAR100" fba:operation="less" fba:value="999999" />
					<fba:constraint fba:reaction="R_3OAR120" fba:operation="greater" fba:value="-999999" />
					<fba:constraint fba:reaction="R_3OAR120" fba:operation="less" fba:value="999999" />
					<fba:constraint fba:reaction="R_3OAR121" fba:operation="greater" fba:value="0" />
					<fba:constraint fba:reaction="R_3OAR121" fba:operation="less" fba:value="999999" />
					<fba:constraint fba:reaction="R_3OAR140" fba:operation="greater" fba:value="-999999" />
					<fba:constraint fba:reaction="R_3OAR140" fba:operation="less" fba:value="999999" />
					<fba:constraint fba:reaction="R_3OAR141" fba:operation="greater" fba:value="0" />
					<fba:constraint fba:reaction="R_3OAR141" fba:operation="less" fba:value="999999" />
					<fba:constraint fba:reaction="R_3OAR160" fba:operation="greater" fba:value="-999999" />
					<fba:constraint fba:reaction="R_3OAR160" fba:operation="less" fba:value="999999" />
					<fba:constraint fba:reaction="R_3OAR161" fba:operation="greater" fba:value="0" />
					<fba:constraint fba:reaction="R_3OAR161" fba:operation="less" fba:value="999999" />
					<fba:constraint fba:reaction="R_3OAR180" fba:operation="greater" fba:value="-999999" />
					<fba:constraint fba:reaction="R_3OAR180" fba:operation="less" fba:value="999999" />
					<fba:constraint fba:reaction="R_3OAR181" fba:operation="greater" fba:value="0" />
					<fba:constraint fba:reaction="R_3OAR181" fba:operation="less" fba:value="999999" />
					<fba:constraint fba:reaction="R_3OAR40" fba:operation="greater" fba:value="-999999" />
					<fba:constraint fba:reaction="R_3OAR40" fba:operation="less" fba:value="999999" />
					<fba:constraint fba:reaction="R_3OAR60" fba:operation="greater" fba:value="-999999" />
					<fba:constraint fba:reaction="R_3OAR60" fba:operation="less" fba:value="999999" />
					<fba:constraint fba:reaction="R_3OAR80" fba:operation="greater" fba:value="-999999" />
					<fba:constraint fba:reaction="R_3OAR80" fba:operation="less" fba:value="999999" />
					<fba:constraint fba:reaction="R_3OAS100" fba:operation="greater" fba:value="0" />
					<fba:constraint fba:reaction="R_3OAS100" fba:operation="less" fba:value="999999" />
					<fba:constraint fba:reaction="R_3OAS120" fba:operation="greater" fba:value="0" />
					<fba:constraint fba:reaction="R_3OAS120" fba:operation="less" fba:value="999999" />
					<fba:constraint fba:reaction="R_3OAS121" fba:operation="greater" fba:value="0" />
					<fba:constraint fba:reaction="R_3OAS121" fba:operation="less" fba:value="999999" />
					<fba:constraint fba:reaction="R_3OAS140" fba:operation="greater" fba:value="0" />
					<fba:constraint fba:reaction="R_3OAS140" fba:operation="less" fba:value="999999" />
					<fba:constraint fba:reaction="R_3OAS141" fba:operation="greater" fba:value="0" />
					<fba:constraint fba:reaction="R_3OAS141" fba:operation="less" fba:value="999999" />
					<fba:constraint fba:reaction="R_3OAS160" fba:operation="greater" fba:value="0" />
					<fba:constraint fba:reaction="R_3OAS160" fba:operation="less" fba:value="999999" />
					<fba:constraint fba:reaction="R_3OAS161" fba:operation="greater" fba:value="0" />
					<fba:constraint fba:reaction="R_3OAS161" fba:operation="less" fba:value="999999" />
					<fba:constraint fba:reaction="R_3OAS180" fba:operation="greater" fba:value="0" />
					<fba:constraint fba:reaction="R_3OAS180" fba:operation="less" fba:value="999999" />
					<fba:constraint fba:reaction="R_3OAS181" fba:operation="greater" fba:value="0" />
					<fba:constraint fba:reaction="R_3OAS181" fba:operation="less" fba:value="999999" />
					<fba:constraint fba:reaction="R_3OAS60" fba:operation="greater" fba:value="0" />
					<fba:constraint fba:reaction="R_3OAS60" fba:operation="less" fba:value="999999" />
					<fba:constraint fba:reaction="R_3OAS80" fba:operation="greater" fba:value="0" />
					<fba:constraint fba:reaction="R_3OAS80" fba:operation="less" fba:value="999999" />
					<fba:constraint fba:reaction="R_3PEPTabcpp" fba:operation="greater" fba:value="0" />
					<fba:constraint fba:reaction="R_3PEPTabcpp" fba:operation="less" fba:value="999999" />
					<fba:constraint fba:reaction="R_3PEPTtex" fba:operation="greater" fba:value="-999999" />
					<fba:constraint fba:reaction="R_3PEPTtex" fba:operation="less" fba:value="999999" />
					<fba:constraint fba:reaction="R_3UMPtex" fba:operation="greater" fba:value="-999999" />
					<fba:constraint fba:reaction="R_3UMPtex" fba:operation="less" fba:value="999999" />
					<fba:constraint fba:reaction="R_42A12BOOXpp" fba:operation="greater" fba:value="0" />
					<fba:constraint fba:reaction="R_42A12BOOXpp" fba:operation="less" fba:value="999999" />
					<fba:constraint fba:reaction="R_4HOXPACDtex" fba:operation="greater" fba:value="-999999" />
					<fba:constraint fba:reaction="R_4HOXPACDtex" fba:operation="less" fba:value="999999" />
					<fba:constraint fba:reaction="R_4HTHRS" fba:operation="greater" fba:value="0" />
					<fba:constraint fba:reaction="R_4HTHRS" fba:operation="less" fba:value="999999" />
					<fba:constraint fba:reaction="R_4PCP" fba:operation="greater" fba:value="0" />
					<fba:constraint fba:reaction="R_4PCP" fba:operation="less" fba:value="999999" />
					<fba:constraint fba:reaction="R_4PCPpp" fba:operation="greater" fba:value="0" />
					<fba:constraint fba:reaction="R_4PCPpp" fba:operation="less" fba:value="999999" />
					<fba:constraint fba:reaction="R_4PEPTabcpp" fba:operation="greater" fba:value="0" />
					<fba:constraint fba:reaction="R_4PEPTabcpp" fba:operation="less" fba:value="999999" />
					<fba:constraint fba:reaction="R_4PEPTtex" fba:operation="greater" fba:value="-999999" />
					<fba:constraint fba:reaction="R_4PEPTtex" fba:operation="less" fba:value="999999" />
					<fba:constraint fba:reaction="R_5DGLCNR" fba:operation="greater" fba:value="-999999" />
					<fba:constraint fba:reaction="R_5DGLCNR" fba:operation="less" fba:value="999999" />
					<fba:constraint fba:reaction="R_5DGLCNt2rpp" fba:operation="greater" fba:value="-999999" />
					<fba:constraint fba:reaction="R_5DGLCNt2rpp" fba:operation="less" fba:value="999999" />
					<fba:constraint fba:reaction="R_5DGLCNtex" fba:operation="greater" fba:value="-999999" />
					<fba:constraint fba:reaction="R_5DGLCNtex" fba:operation="less" fba:value="999999" />
					<fba:constraint fba:reaction="R_5DOAN" fba:operation="greater" fba:value="0" />
					<fba:constraint fba:reaction="R_5DOAN" fba:operation="less" fba:value="999999" />
					<fba:constraint fba:reaction="R_A5PISO" fba:operation="greater" fba:value="-999999" />
					<fba:constraint fba:reaction="R_A5PISO" fba:operation="less" fba:value="999999" />
					<fba:constraint fba:reaction="R_AACPS1" fba:operation="greater" fba:value="0" />
					<fba:constraint fba:reaction="R_AACPS1" fba:operation="less" fba:value="999999" />
					<fba:constraint fba:reaction="R_AACPS2" fba:operation="greater" fba:value="0" />
					<fba:constraint fba:reaction="R_AACPS2" fba:operation="less" fba:value="999999" />
					<fba:constraint fba:reaction="R_AACPS3" fba:operation="greater" fba:value="0" />
					<fba:constraint fba:reaction="R_AACPS3" fba:operation="less" fba:value="999999" />
					<fba:constraint fba:reaction="R_AACPS4" fba:operation="greater" fba:value="0" />
					<fba:constraint fba:reaction="R_AACPS4" fba:operation="less" fba:value="999999" />
					<fba:constraint fba:reaction="R_AACPS5" fba:operation="greater" fba:value="0" />
					<fba:constraint fba:reaction="R_AACPS5" fba:operation="less" fba:value="999999" />
					<fba:constraint fba:reaction="R_AACPS6" fba:operation="greater" fba:value="0" />
					<fba:constraint fba:reaction="R_AACPS6" fba:operation="less" fba:value="999999" />
					<fba:constraint fba:reaction="R_AACPS7" fba:operation="greater" fba:value="0" />
					<fba:constraint fba:reaction="R_AACPS7" fba:operation="less" fba:value="999999" />
					<fba:constraint fba:reaction="R_AACPS8" fba:operation="greater" fba:value="0" />
					<fba:constraint fba:reaction="R_AACPS8" fba:operation="less" fba:value="999999" />
					<fba:constraint fba:reaction="R_AACPS9" fba:operation="greater" fba:value="0" />
					<fba:constraint fba:reaction="R_AACPS9" fba:operation="less" fba:value="999999" />
					<fba:constraint fba:reaction="R_AACTOOR" fba:operation="greater" fba:value="0" />
					<fba:constraint fba:reaction="R_AACTOOR" fba:operation="less" fba:value="999999" />
					<fba:constraint fba:reaction="R_AADDGT" fba:operation="greater" fba:value="0" />
					<fba:constraint fba:reaction="R_AADDGT" fba:operation="less" fba:value="999999" />
					<fba:constraint fba:reaction="R_AAMYL" fba:operation="greater" fba:value="0" />
					<fba:constraint fba:reaction="R_AAMYL" fba:operation="less" fba:value="999999" />
					<fba:constraint fba:reaction="R_AAMYLpp" fba:operation="greater" fba:value="0" />
					<fba:constraint fba:reaction="R_AAMYLpp" fba:operation="less" fba:value="999999" />
					<fba:constraint fba:reaction="R_AB6PGH" fba:operation="greater" fba:value="0" />
					<fba:constraint fba:reaction="R_AB6PGH" fba:operation="less" fba:value="999999" />
					<fba:constraint fba:reaction="R_ABTA" fba:operation="greater" fba:value="0" />
					<fba:constraint fba:reaction="R_ABTA" fba:operation="less" fba:value="999999" />
					<fba:constraint fba:reaction="R_ABUTD" fba:operation="greater" fba:value="0" />
					<fba:constraint fba:reaction="R_ABUTD" fba:operation="less" fba:value="999999" />
					<fba:constraint fba:reaction="R_ABUTt2pp" fba:operation="greater" fba:value="0" />
					<fba:constraint fba:reaction="R_ABUTt2pp" fba:operation="less" fba:value="999999" />
					<fba:constraint fba:reaction="R_ABUTtex" fba:operation="greater" fba:value="-999999" />
					<fba:constraint fba:reaction="R_ABUTtex" fba:operation="less" fba:value="999999" />
					<fba:constraint fba:reaction="R_ACACCT" fba:operation="greater" fba:value="0" />
					<fba:constraint fba:reaction="R_ACACCT" fba:operation="less" fba:value="999999" />
					<fba:constraint fba:reaction="R_ACACT1r" fba:operation="greater" fba:value="-999999" />
					<fba:constraint fba:reaction="R_ACACT1r" fba:operation="less" fba:value="999999" />
					<fba:constraint fba:reaction="R_ACACt2pp" fba:operation="greater" fba:value="-999999" />
					<fba:constraint fba:reaction="R_ACACt2pp" fba:operation="less" fba:value="999999" />
					<fba:constraint fba:reaction="R_ACACtex" fba:operation="greater" fba:value="-999999" />
					<fba:constraint fba:reaction="R_ACACtex" fba:operation="less" fba:value="999999" />
					<fba:constraint fba:reaction="R_ACALD" fba:operation="greater" fba:value="-999999" />
					<fba:constraint fba:reaction="R_ACALD" fba:operation="less" fba:value="999999" />
					<fba:constraint fba:reaction="R_ACALDtex" fba:operation="greater" fba:value="-999999" />
					<fba:constraint fba:reaction="R_ACALDtex" fba:operation="less" fba:value="999999" />
					<fba:constraint fba:reaction="R_ACALDtpp" fba:operation="greater" fba:value="-999999" />
					<fba:constraint fba:reaction="R_ACALDtpp" fba:operation="less" fba:value="999999" />
					<fba:constraint fba:reaction="R_ACANTHAT" fba:operation="greater" fba:value="0" />
					<fba:constraint fba:reaction="R_ACANTHAT" fba:operation="less" fba:value="999999" />
					<fba:constraint fba:reaction="R_ACBIPGT" fba:operation="greater" fba:value="0" />
					<fba:constraint fba:reaction="R_ACBIPGT" fba:operation="less" fba:value="999999" />
					<fba:constraint fba:reaction="R_ACCOAC" fba:operation="greater" fba:value="0" />
					<fba:constraint fba:reaction="R_ACCOAC" fba:operation="less" fba:value="999999" />
					<fba:constraint fba:reaction="R_ACCOAL" fba:operation="greater" fba:value="0" />
					<fba:constraint fba:reaction="R_ACCOAL" fba:operation="less" fba:value="999999" />
					<fba:constraint fba:reaction="R_ACGAL1PPpp" fba:operation="greater" fba:value="0" />
					<fba:constraint fba:reaction="R_ACGAL1PPpp" fba:operation="less" fba:value="999999" />
					<fba:constraint fba:reaction="R_ACGAL1Ptex" fba:operation="greater" fba:value="-999999" />
					<fba:constraint fba:reaction="R_ACGAL1Ptex" fba:operation="less" fba:value="999999" />
					<fba:constraint fba:reaction="R_ACGALtex" fba:operation="greater" fba:value="-999999" />
					<fba:constraint fba:reaction="R_ACGALtex" fba:operation="less" fba:value="999999" />
					<fba:constraint fba:reaction="R_ACGAM1PPpp" fba:operation="greater" fba:value="0" />
					<fba:constraint fba:reaction="R_ACGAM1PPpp" fba:operation="less" fba:value="999999" />
					<fba:constraint fba:reaction="R_ACGAM1Ptex" fba:operation="greater" fba:value="-999999" />
					<fba:constraint fba:reaction="R_ACGAM1Ptex" fba:operation="less" fba:value="999999" />
					<fba:constraint fba:reaction="R_ACGAMK" fba:operation="greater" fba:value="0" />
					<fba:constraint fba:reaction="R_ACGAMK" fba:operation="less" fba:value="999999" />
					<fba:constraint fba:reaction="R_ACGAMT" fba:operation="greater" fba:value="0" />
					<fba:constraint fba:reaction="R_ACGAMT" fba:operation="less" fba:value="999999" />
					<fba:constraint fba:reaction="R_ACGAptspp" fba:operation="greater" fba:value="0" />
					<fba:constraint fba:reaction="R_ACGAptspp" fba:operation="less" fba:value="999999" />
					<fba:constraint fba:reaction="R_ACGAtex" fba:operation="greater" fba:value="-999999" />
					<fba:constraint fba:reaction="R_ACGAtex" fba:operation="less" fba:value="999999" />
					<fba:constraint fba:reaction="R_ACGK" fba:operation="greater" fba:value="0" />
					<fba:constraint fba:reaction="R_ACGK" fba:operation="less" fba:value="999999" />
					<fba:constraint fba:reaction="R_ACGS" fba:operation="greater" fba:value="0" />
					<fba:constraint fba:reaction="R_ACGS" fba:operation="less" fba:value="999999" />
					<fba:constraint fba:reaction="R_ACHBS" fba:operation="greater" fba:value="0" />
					<fba:constraint fba:reaction="R_ACHBS" fba:operation="less" fba:value="999999" />
					<fba:constraint fba:reaction="R_ACKr" fba:operation="greater" fba:value="-999999" />
					<fba:constraint fba:reaction="R_ACKr" fba:operation="less" fba:value="999999" />
					<fba:constraint fba:reaction="R_ACLS" fba:operation="greater" fba:value="0" />
					<fba:constraint fba:reaction="R_ACLS" fba:operation="less" fba:value="999999" />
					<fba:constraint fba:reaction="R_ACM6PH" fba:operation="greater" fba:value="0" />
					<fba:constraint fba:reaction="R_ACM6PH" fba:operation="less" fba:value="999999" />
					<fba:constraint fba:reaction="R_ACMAMUT" fba:operation="greater" fba:value="0" />
					<fba:constraint fba:reaction="R_ACMAMUT" fba:operation="less" fba:value="999999" />
					<fba:constraint fba:reaction="R_ACMANAptspp" fba:operation="greater" fba:value="0" />
					<fba:constraint fba:reaction="R_ACMANAptspp" fba:operation="less" fba:value="999999" />
					<fba:constraint fba:reaction="R_ACMANAtex" fba:operation="greater" fba:value="-999999" />
					<fba:constraint fba:reaction="R_ACMANAtex" fba:operation="less" fba:value="999999" />
					<fba:constraint fba:reaction="R_ACMUMptspp" fba:operation="greater" fba:value="0" />
					<fba:constraint fba:reaction="R_ACMUMptspp" fba:operation="less" fba:value="999999" />
					<fba:constraint fba:reaction="R_ACMUMtex" fba:operation="greater" fba:value="0" />
					<fba:constraint fba:reaction="R_ACMUMtex" fba:operation="less" fba:value="999999" />
					<fba:constraint fba:reaction="R_ACNAMt2pp" fba:operation="greater" fba:value="0" />
					<fba:constraint fba:reaction="R_ACNAMt2pp" fba:operation="less" fba:value="999999" />
					<fba:constraint fba:reaction="R_ACNAMtex" fba:operation="greater" fba:value="-999999" />
					<fba:constraint fba:reaction="R_ACNAMtex" fba:operation="less" fba:value="999999" />
					<fba:constraint fba:reaction="R_ACNML" fba:operation="greater" fba:value="0" />
					<fba:constraint fba:reaction="R_ACNML" fba:operation="less" fba:value="999999" />
					<fba:constraint fba:reaction="R_ACOAD1f" fba:operation="greater" fba:value="-999999" />
					<fba:constraint fba:reaction="R_ACOAD1f" fba:operation="less" fba:value="999999" />
					<fba:constraint fba:reaction="R_ACOAD2f" fba:operation="greater" fba:value="-999999" />
					<fba:constraint fba:reaction="R_ACOAD2f" fba:operation="less" fba:value="999999" />
					<fba:constraint fba:reaction="R_ACOAD3f" fba:operation="greater" fba:value="-999999" />
					<fba:constraint fba:reaction="R_ACOAD3f" fba:operation="less" fba:value="999999" />
					<fba:constraint fba:reaction="R_ACOAD4f" fba:operation="greater" fba:value="-999999" />
					<fba:constraint fba:reaction="R_ACOAD4f" fba:operation="less" fba:value="999999" />
					<fba:constraint fba:reaction="R_ACOAD5f" fba:operation="greater" fba:value="-999999" />
					<fba:constraint fba:reaction="R_ACOAD5f" fba:operation="less" fba:value="999999" />
					<fba:constraint fba:reaction="R_ACOAD6f" fba:operation="greater" fba:value="-999999" />
					<fba:constraint fba:reaction="R_ACOAD6f" fba:operation="less" fba:value="999999" />
					<fba:constraint fba:reaction="R_ACOAD7f" fba:operation="greater" fba:value="-999999" />
					<fba:constraint fba:reaction="R_ACOAD7f" fba:operation="less" fba:value="999999" />
					<fba:constraint fba:reaction="R_ACOAD8f" fba:operation="greater" fba:value="-999999" />
					<fba:constraint fba:reaction="R_ACOAD8f" fba:operation="less" fba:value="999999" />
					<fba:constraint fba:reaction="R_ACOATA" fba:operation="greater" fba:value="-999999" />
					<fba:constraint fba:reaction="R_ACOATA" fba:operation="less" fba:value="999999" />
					<fba:constraint fba:reaction="R_ACODA" fba:operation="greater" fba:value="0" />
					<fba:constraint fba:reaction="R_ACODA" fba:operation="less" fba:value="999999" />
					<fba:constraint fba:reaction="R_ACOLIPAtex" fba:operation="greater" fba:value="0" />
					<fba:constraint fba:reaction="R_ACOLIPAtex" fba:operation="less" fba:value="999999" />
					<fba:constraint fba:reaction="R_ACONIs" fba:operation="greater" fba:value="-999999" />
					<fba:constraint fba:reaction="R_ACONIs" fba:operation="less" fba:value="999999" />
					<fba:constraint fba:reaction="R_ACONMT" fba:operation="greater" fba:value="0" />
					<fba:constraint fba:reaction="R_ACONMT" fba:operation="less" fba:value="999999" />
					<fba:constraint fba:reaction="R_ACONTa" fba:operation="greater" fba:value="-999999" />
					<fba:constraint fba:reaction="R_ACONTa" fba:operation="less" fba:value="999999" />
					<fba:constraint fba:reaction="R_ACONTb" fba:operation="greater" fba:value="-999999" />
					<fba:constraint fba:reaction="R_ACONTb" fba:operation="less" fba:value="999999" />
					<fba:constraint fba:reaction="R_ACOTA" fba:operation="greater" fba:value="-999999" />
					<fba:constraint fba:reaction="R_ACOTA" fba:operation="less" fba:value="999999" />
					<fba:constraint fba:reaction="R_ACPS1" fba:operation="greater" fba:value="0" />
					<fba:constraint fba:reaction="R_ACPS1" fba:operation="less" fba:value="999999" />
					<fba:constraint fba:reaction="R_ACS" fba:operation="greater" fba:value="0" />
					<fba:constraint fba:reaction="R_ACS" fba:operation="less" fba:value="999999" />
					<fba:constraint fba:reaction="R_ACSERtex" fba:operation="greater" fba:value="-999999" />
					<fba:constraint fba:reaction="R_ACSERtex" fba:operation="less" fba:value="999999" />
					<fba:constraint fba:reaction="R_ACSERtpp" fba:operation="greater" fba:value="0" />
					<fba:constraint fba:reaction="R_ACSERtpp" fba:operation="less" fba:value="999999" />
					<fba:constraint fba:reaction="R_ACt2rpp" fba:operation="greater" fba:value="-999999" />
					<fba:constraint fba:reaction="R_ACt2rpp" fba:operation="less" fba:value="999999" />
					<fba:constraint fba:reaction="R_ACt4pp" fba:operation="greater" fba:value="0" />
					<fba:constraint fba:reaction="R_ACt4pp" fba:operation="less" fba:value="999999" />
					<fba:constraint fba:reaction="R_ACtex" fba:operation="greater" fba:value="-999999" />
					<fba:constraint fba:reaction="R_ACtex" fba:operation="less" fba:value="999999" />
					<fba:constraint fba:reaction="R_ADA" fba:operation="greater" fba:value="0" />
					<fba:constraint fba:reaction="R_ADA" fba:operation="less" fba:value="999999" />
					<fba:constraint fba:reaction="R_ADCL" fba:operation="greater" fba:value="0" />
					<fba:constraint fba:reaction="R_ADCL" fba:operation="less" fba:value="999999" />
					<fba:constraint fba:reaction="R_ADCS" fba:operation="greater" fba:value="0" />
					<fba:constraint fba:reaction="R_ADCS" fba:operation="less" fba:value="999999" />
					<fba:constraint fba:reaction="R_ADD" fba:operation="greater" fba:value="0" />
					<fba:constraint fba:reaction="R_ADD" fba:operation="less" fba:value="999999" />
					<fba:constraint fba:reaction="R_ADEt2rpp" fba:operation="greater" fba:value="-999999" />
					<fba:constraint fba:reaction="R_ADEt2rpp" fba:operation="less" fba:value="999999" />
					<fba:constraint fba:reaction="R_ADEtex" fba:operation="greater" fba:value="-999999" />
					<fba:constraint fba:reaction="R_ADEtex" fba:operation="less" fba:value="999999" />
					<fba:constraint fba:reaction="R_ADK1" fba:operation="greater" fba:value="-999999" />
					<fba:constraint fba:reaction="R_ADK1" fba:operation="less" fba:value="999999" />
					<fba:constraint fba:reaction="R_ADK3" fba:operation="greater" fba:value="-999999" />
					<fba:constraint fba:reaction="R_ADK3" fba:operation="less" fba:value="999999" />
					<fba:constraint fba:reaction="R_ADK4" fba:operation="greater" fba:value="-999999" />
					<fba:constraint fba:reaction="R_ADK4" fba:operation="less" fba:value="999999" />
					<fba:constraint fba:reaction="R_ADMDC" fba:operation="greater" fba:value="0" />
					<fba:constraint fba:reaction="R_ADMDC" fba:operation="less" fba:value="999999" />
					<fba:constraint fba:reaction="R_ADNCYC" fba:operation="greater" fba:value="0" />
					<fba:constraint fba:reaction="R_ADNCYC" fba:operation="less" fba:value="999999" />
					<fba:constraint fba:reaction="R_ADNK1" fba:operation="greater" fba:value="0" />
					<fba:constraint fba:reaction="R_ADNK1" fba:operation="less" fba:value="999999" />
					<fba:constraint fba:reaction="R_ADNUC" fba:operation="greater" fba:value="0" />
					<fba:constraint fba:reaction="R_ADNUC" fba:operation="less" fba:value="999999" />
					<fba:constraint fba:reaction="R_ADNt2rpp" fba:operation="greater" fba:value="-999999" />
					<fba:constraint fba:reaction="R_ADNt2rpp" fba:operation="less" fba:value="999999" />
					<fba:constraint fba:reaction="R_ADNtex" fba:operation="greater" fba:value="-999999" />
					<fba:constraint fba:reaction="R_ADNtex" fba:operation="less" fba:value="999999" />
					<fba:constraint fba:reaction="R_ADOCBIK" fba:operation="greater" fba:value="0" />
					<fba:constraint fba:reaction="R_ADOCBIK" fba:operation="less" fba:value="999999" />
					<fba:constraint fba:reaction="R_ADOCBLS" fba:operation="greater" fba:value="0" />
					<fba:constraint fba:reaction="R_ADOCBLS" fba:operation="less" fba:value="999999" />
					<fba:constraint fba:reaction="R_ADOCBLabcpp" fba:operation="greater" fba:value="0" />
					<fba:constraint fba:reaction="R_ADOCBLabcpp" fba:operation="less" fba:value="999999" />
					<fba:constraint fba:reaction="R_ADOCBLtonex" fba:operation="greater" fba:value="0" />
					<fba:constraint fba:reaction="R_ADOCBLtonex" fba:operation="less" fba:value="999999" />
					<fba:constraint fba:reaction="R_ADPRDP" fba:operation="greater" fba:value="0" />
					<fba:constraint fba:reaction="R_ADPRDP" fba:operation="less" fba:value="999999" />
					<fba:constraint fba:reaction="R_ADPT" fba:operation="greater" fba:value="0" />
					<fba:constraint fba:reaction="R_ADPT" fba:operation="less" fba:value="999999" />
					<fba:constraint fba:reaction="R_ADSK" fba:operation="greater" fba:value="0" />
					<fba:constraint fba:reaction="R_ADSK" fba:operation="less" fba:value="999999" />
					<fba:constraint fba:reaction="R_ADSL1r" fba:operation="greater" fba:value="-999999" />
					<fba:constraint fba:reaction="R_ADSL1r" fba:operation="less" fba:value="999999" />
					<fba:constraint fba:reaction="R_ADSL2r" fba:operation="greater" fba:value="-999999" />
					<fba:constraint fba:reaction="R_ADSL2r" fba:operation="less" fba:value="999999" />
					<fba:constraint fba:reaction="R_ADSS" fba:operation="greater" fba:value="0" />
					<fba:constraint fba:reaction="R_ADSS" fba:operation="less" fba:value="999999" />
					<fba:constraint fba:reaction="R_AGDC" fba:operation="greater" fba:value="0" />
					<fba:constraint fba:reaction="R_AGDC" fba:operation="less" fba:value="999999" />
					<fba:constraint fba:reaction="R_AGM3PA" fba:operation="greater" fba:value="0" />
					<fba:constraint fba:reaction="R_AGM3PA" fba:operation="less" fba:value="999999" />
					<fba:constraint fba:reaction="R_AGM3PApp" fba:operation="greater" fba:value="0" />
					<fba:constraint fba:reaction="R_AGM3PApp" fba:operation="less" fba:value="999999" />
					<fba:constraint fba:reaction="R_AGM3PH" fba:operation="greater" fba:value="0" />
					<fba:constraint fba:reaction="R_AGM3PH" fba:operation="less" fba:value="999999" />
					<fba:constraint fba:reaction="R_AGM3Pt2pp" fba:operation="greater" fba:value="0" />
					<fba:constraint fba:reaction="R_AGM3Pt2pp" fba:operation="less" fba:value="999999" />
					<fba:constraint fba:reaction="R_AGM4PA" fba:operation="greater" fba:value="0" />
					<fba:constraint fba:reaction="R_AGM4PA" fba:operation="less" fba:value="999999" />
					<fba:constraint fba:reaction="R_AGM4PApp" fba:operation="greater" fba:value="0" />
					<fba:constraint fba:reaction="R_AGM4PApp" fba:operation="less" fba:value="999999" />
					<fba:constraint fba:reaction="R_AGM4PCP" fba:operation="greater" fba:value="0" />
					<fba:constraint fba:reaction="R_AGM4PCP" fba:operation="less" fba:value="999999" />
					<fba:constraint fba:reaction="R_AGM4PCPpp" fba:operation="greater" fba:value="0" />
					<fba:constraint fba:reaction="R_AGM4PCPpp" fba:operation="less" fba:value="999999" />
					<fba:constraint fba:reaction="R_AGM4PH" fba:operation="greater" fba:value="0" />
					<fba:constraint fba:reaction="R_AGM4PH" fba:operation="less" fba:value="999999" />
					<fba:constraint fba:reaction="R_AGM4Pt2pp" fba:operation="greater" fba:value="0" />
					<fba:constraint fba:reaction="R_AGM4Pt2pp" fba:operation="less" fba:value="999999" />
					<fba:constraint fba:reaction="R_AGMH" fba:operation="greater" fba:value="0" />
					<fba:constraint fba:reaction="R_AGMH" fba:operation="less" fba:value="999999" />
					<fba:constraint fba:reaction="R_AGMHE" fba:operation="greater" fba:value="0" />
					<fba:constraint fba:reaction="R_AGMHE" fba:operation="less" fba:value="999999" />
					<fba:constraint fba:reaction="R_AGMT" fba:operation="greater" fba:value="0" />
					<fba:constraint fba:reaction="R_AGMT" fba:operation="less" fba:value="999999" />
					<fba:constraint fba:reaction="R_AGMt2pp" fba:operation="greater" fba:value="0" />
					<fba:constraint fba:reaction="R_AGMt2pp" fba:operation="less" fba:value="999999" />
					<fba:constraint fba:reaction="R_AGMtex" fba:operation="greater" fba:value="-999999" />
					<fba:constraint fba:reaction="R_AGMtex" fba:operation="less" fba:value="999999" />
					<fba:constraint fba:reaction="R_AGPAT120" fba:operation="greater" fba:value="0" />
					<fba:constraint fba:reaction="R_AGPAT120" fba:operation="less" fba:value="999999" />
					<fba:constraint fba:reaction="R_AGPAT140" fba:operation="greater" fba:value="0" />
					<fba:constraint fba:reaction="R_AGPAT140" fba:operation="less" fba:value="999999" />
					<fba:constraint fba:reaction="R_AGPAT141" fba:operation="greater" fba:value="0" />
					<fba:constraint fba:reaction="R_AGPAT141" fba:operation="less" fba:value="999999" />
					<fba:constraint fba:reaction="R_AGPAT160" fba:operation="greater" fba:value="0" />
					<fba:constraint fba:reaction="R_AGPAT160" fba:operation="less" fba:value="999999" />
					<fba:constraint fba:reaction="R_AGPAT161" fba:operation="greater" fba:value="0" />
					<fba:constraint fba:reaction="R_AGPAT161" fba:operation="less" fba:value="999999" />
					<fba:constraint fba:reaction="R_AGPAT180" fba:operation="greater" fba:value="0" />
					<fba:constraint fba:reaction="R_AGPAT180" fba:operation="less" fba:value="999999" />
					<fba:constraint fba:reaction="R_AGPAT181" fba:operation="greater" fba:value="0" />
					<fba:constraint fba:reaction="R_AGPAT181" fba:operation="less" fba:value="999999" />
					<fba:constraint fba:reaction="R_AGPR" fba:operation="greater" fba:value="-999999" />
					<fba:constraint fba:reaction="R_AGPR" fba:operation="less" fba:value="999999" />
					<fba:constraint fba:reaction="R_AGt3" fba:operation="greater" fba:value="0" />
					<fba:constraint fba:reaction="R_AGt3" fba:operation="less" fba:value="999999" />
					<fba:constraint fba:reaction="R_AHCYSNS" fba:operation="greater" fba:value="0" />
					<fba:constraint fba:reaction="R_AHCYSNS" fba:operation="less" fba:value="999999" />
					<fba:constraint fba:reaction="R_AICART" fba:operation="greater" fba:value="-999999" />
					<fba:constraint fba:reaction="R_AICART" fba:operation="less" fba:value="999999" />
					<fba:constraint fba:reaction="R_AIRC2" fba:operation="greater" fba:value="0" />
					<fba:constraint fba:reaction="R_AIRC2" fba:operation="less" fba:value="999999" />
					<fba:constraint fba:reaction="R_AIRC3" fba:operation="greater" fba:value="-999999" />
					<fba:constraint fba:reaction="R_AIRC3" fba:operation="less" fba:value="999999" />
					<fba:constraint fba:reaction="R_AKGDH" fba:operation="greater" fba:value="0" />
					<fba:constraint fba:reaction="R_AKGDH" fba:operation="less" fba:value="999999" />
					<fba:constraint fba:reaction="R_AKGt2rpp" fba:operation="greater" fba:value="-999999" />
					<fba:constraint fba:reaction="R_AKGt2rpp" fba:operation="less" fba:value="999999" />
					<fba:constraint fba:reaction="R_AKGtex" fba:operation="greater" fba:value="-999999" />
					<fba:constraint fba:reaction="R_AKGtex" fba:operation="less" fba:value="999999" />
					<fba:constraint fba:reaction="R_ALAALAD" fba:operation="greater" fba:value="0" />
					<fba:constraint fba:reaction="R_ALAALAD" fba:operation="less" fba:value="999999" />
					<fba:constraint fba:reaction="R_ALAALAabcpp" fba:operation="greater" fba:value="0" />
					<fba:constraint fba:reaction="R_ALAALAabcpp" fba:operation="less" fba:value="999999" />
					<fba:constraint fba:reaction="R_ALAALAr" fba:operation="greater" fba:value="-999999" />
					<fba:constraint fba:reaction="R_ALAALAr" fba:operation="less" fba:value="999999" />
					<fba:constraint fba:reaction="R_ALAALAtex" fba:operation="greater" fba:value="-999999" />
					<fba:constraint fba:reaction="R_ALAALAtex" fba:operation="less" fba:value="999999" />
					<fba:constraint fba:reaction="R_ALAGLUE" fba:operation="greater" fba:value="-999999" />
					<fba:constraint fba:reaction="R_ALAGLUE" fba:operation="less" fba:value="999999" />
					<fba:constraint fba:reaction="R_ALAR" fba:operation="greater" fba:value="-999999" />
					<fba:constraint fba:reaction="R_ALAR" fba:operation="less" fba:value="999999" />
					<fba:constraint fba:reaction="R_ALATA_D2" fba:operation="greater" fba:value="0" />
					<fba:constraint fba:reaction="R_ALATA_D2" fba:operation="less" fba:value="999999" />
					<fba:constraint fba:reaction="R_ALATA_L" fba:operation="greater" fba:value="-999999" />
					<fba:constraint fba:reaction="R_ALATA_L" fba:operation="less" fba:value="999999" />
					<fba:constraint fba:reaction="R_ALATA_L2" fba:operation="greater" fba:value="0" />
					<fba:constraint fba:reaction="R_ALATA_L2" fba:operation="less" fba:value="999999" />
					<fba:constraint fba:reaction="R_ALATRS" fba:operation="greater" fba:value="0" />
					<fba:constraint fba:reaction="R_ALATRS" fba:operation="less" fba:value="999999" />
					<fba:constraint fba:reaction="R_ALAabcpp" fba:operation="greater" fba:value="0" />
					<fba:constraint fba:reaction="R_ALAabcpp" fba:operation="less" fba:value="999999" />
					<fba:constraint fba:reaction="R_ALAt2pp" fba:operation="greater" fba:value="0" />
					<fba:constraint fba:reaction="R_ALAt2pp" fba:operation="less" fba:value="999999" />
					<fba:constraint fba:reaction="R_ALAt4pp" fba:operation="greater" fba:value="0" />
					<fba:constraint fba:reaction="R_ALAt4pp" fba:operation="less" fba:value="999999" />
					<fba:constraint fba:reaction="R_ALAtex" fba:operation="greater" fba:value="-999999" />
					<fba:constraint fba:reaction="R_ALAtex" fba:operation="less" fba:value="999999" />
					<fba:constraint fba:reaction="R_ALCD19" fba:operation="greater" fba:value="-999999" />
					<fba:constraint fba:reaction="R_ALCD19" fba:operation="less" fba:value="999999" />
					<fba:constraint fba:reaction="R_ALCD2x" fba:operation="greater" fba:value="-999999" />
					<fba:constraint fba:reaction="R_ALCD2x" fba:operation="less" fba:value="999999" />
					<fba:constraint fba:reaction="R_ALDD19x" fba:operation="greater" fba:value="0" />
					<fba:constraint fba:reaction="R_ALDD19x" fba:operation="less" fba:value="999999" />
					<fba:constraint fba:reaction="R_ALDD2x" fba:operation="greater" fba:value="0" />
					<fba:constraint fba:reaction="R_ALDD2x" fba:operation="less" fba:value="999999" />
					<fba:constraint fba:reaction="R_ALDD2y" fba:operation="greater" fba:value="0" />
					<fba:constraint fba:reaction="R_ALDD2y" fba:operation="less" fba:value="999999" />
					<fba:constraint fba:reaction="R_ALDD3y" fba:operation="greater" fba:value="0" />
					<fba:constraint fba:reaction="R_ALDD3y" fba:operation="less" fba:value="999999" />
					<fba:constraint fba:reaction="R_ALDD4" fba:operation="greater" fba:value="0" />
					<fba:constraint fba:reaction="R_ALDD4" fba:operation="less" fba:value="999999" />
					<fba:constraint fba:reaction="R_ALLK" fba:operation="greater" fba:value="0" />
					<fba:constraint fba:reaction="R_ALLK" fba:operation="less" fba:value="999999" />
					<fba:constraint fba:reaction="R_ALLPI" fba:operation="greater" fba:value="-999999" />
					<fba:constraint fba:reaction="R_ALLPI" fba:operation="less" fba:value="999999" />
					<fba:constraint fba:reaction="R_ALLTAMH" fba:operation="greater" fba:value="0" />
					<fba:constraint fba:reaction="R_ALLTAMH" fba:operation="less" fba:value="999999" />
					<fba:constraint fba:reaction="R_ALLTN" fba:operation="greater" fba:value="0" />
					<fba:constraint fba:reaction="R_ALLTN" fba:operation="less" fba:value="999999" />
					<fba:constraint fba:reaction="R_ALLTNt2rpp" fba:operation="greater" fba:value="-999999" />
					<fba:constraint fba:reaction="R_ALLTNt2rpp" fba:operation="less" fba:value="999999" />
					<fba:constraint fba:reaction="R_ALLTNtex" fba:operation="greater" fba:value="-999999" />
					<fba:constraint fba:reaction="R_ALLTNtex" fba:operation="less" fba:value="999999" />
					<fba:constraint fba:reaction="R_ALLULPE" fba:operation="greater" fba:value="-999999" />
					<fba:constraint fba:reaction="R_ALLULPE" fba:operation="less" fba:value="999999" />
					<fba:constraint fba:reaction="R_ALLabcpp" fba:operation="greater" fba:value="0" />
					<fba:constraint fba:reaction="R_ALLabcpp" fba:operation="less" fba:value="999999" />
					<fba:constraint fba:reaction="R_ALLtex" fba:operation="greater" fba:value="-999999" />
					<fba:constraint fba:reaction="R_ALLtex" fba:operation="less" fba:value="999999" />
					<fba:constraint fba:reaction="R_ALPATE160pp" fba:operation="greater" fba:value="0" />
					<fba:constraint fba:reaction="R_ALPATE160pp" fba:operation="less" fba:value="999999" />
					<fba:constraint fba:reaction="R_ALPATG160pp" fba:operation="greater" fba:value="0" />
					<fba:constraint fba:reaction="R_ALPATG160pp" fba:operation="less" fba:value="999999" />
					<fba:constraint fba:reaction="R_ALR2" fba:operation="greater" fba:value="0" />
					<fba:constraint fba:reaction="R_ALR2" fba:operation="less" fba:value="999999" />
					<fba:constraint fba:reaction="R_ALR4x" fba:operation="greater" fba:value="0" />
					<fba:constraint fba:reaction="R_ALR4x" fba:operation="less" fba:value="999999" />
					<fba:constraint fba:reaction="R_ALTRH" fba:operation="greater" fba:value="0" />
					<fba:constraint fba:reaction="R_ALTRH" fba:operation="less" fba:value="999999" />
					<fba:constraint fba:reaction="R_AM3PA" fba:operation="greater" fba:value="0" />
					<fba:constraint fba:reaction="R_AM3PA" fba:operation="less" fba:value="999999" />
					<fba:constraint fba:reaction="R_AM4PA" fba:operation="greater" fba:value="0" />
					<fba:constraint fba:reaction="R_AM4PA" fba:operation="less" fba:value="999999" />
					<fba:constraint fba:reaction="R_AM4PCP" fba:operation="greater" fba:value="0" />
					<fba:constraint fba:reaction="R_AM4PCP" fba:operation="less" fba:value="999999" />
					<fba:constraint fba:reaction="R_AMALT1" fba:operation="greater" fba:value="0" />
					<fba:constraint fba:reaction="R_AMALT1" fba:operation="less" fba:value="999999" />
					<fba:constraint fba:reaction="R_AMALT2" fba:operation="greater" fba:value="0" />
					<fba:constraint fba:reaction="R_AMALT2" fba:operation="less" fba:value="999999" />
					<fba:constraint fba:reaction="R_AMALT3" fba:operation="greater" fba:value="0" />
					<fba:constraint fba:reaction="R_AMALT3" fba:operation="less" fba:value="999999" />
					<fba:constraint fba:reaction="R_AMALT4" fba:operation="greater" fba:value="0" />
					<fba:constraint fba:reaction="R_AMALT4" fba:operation="less" fba:value="999999" />
					<fba:constraint fba:reaction="R_AMANAPEr" fba:operation="greater" fba:value="-999999" />
					<fba:constraint fba:reaction="R_AMANAPEr" fba:operation="less" fba:value="999999" />
					<fba:constraint fba:reaction="R_AMANK" fba:operation="greater" fba:value="0" />
					<fba:constraint fba:reaction="R_AMANK" fba:operation="less" fba:value="999999" />
					<fba:constraint fba:reaction="R_AMAOTr" fba:operation="greater" fba:value="-999999" />
					<fba:constraint fba:reaction="R_AMAOTr" fba:operation="less" fba:value="999999" />
					<fba:constraint fba:reaction="R_AMMQLT8" fba:operation="greater" fba:value="0" />
					<fba:constraint fba:reaction="R_AMMQLT8" fba:operation="less" fba:value="999999" />
					<fba:constraint fba:reaction="R_AMPMS2" fba:operation="greater" fba:value="0" />
					<fba:constraint fba:reaction="R_AMPMS2" fba:operation="less" fba:value="999999" />
					<fba:constraint fba:reaction="R_AMPN" fba:operation="greater" fba:value="0" />
					<fba:constraint fba:reaction="R_AMPN" fba:operation="less" fba:value="999999" />
					<fba:constraint fba:reaction="R_AMPTASECG" fba:operation="greater" fba:value="0" />
					<fba:constraint fba:reaction="R_AMPTASECG" fba:operation="less" fba:value="999999" />
					<fba:constraint fba:reaction="R_AMPTASEPG" fba:operation="greater" fba:value="0" />
					<fba:constraint fba:reaction="R_AMPTASEPG" fba:operation="less" fba:value="999999" />
					<fba:constraint fba:reaction="R_AMPtex" fba:operation="greater" fba:value="-999999" />
					<fba:constraint fba:reaction="R_AMPtex" fba:operation="less" fba:value="999999" />
					<fba:constraint fba:reaction="R_ANHGMtex" fba:operation="greater" fba:value="-999999" />
					<fba:constraint fba:reaction="R_ANHGMtex" fba:operation="less" fba:value="999999" />
					<fba:constraint fba:reaction="R_ANHMK" fba:operation="greater" fba:value="0" />
					<fba:constraint fba:reaction="R_ANHMK" fba:operation="less" fba:value="999999" />
					<fba:constraint fba:reaction="R_ANPRT" fba:operation="greater" fba:value="0" />
					<fba:constraint fba:reaction="R_ANPRT" fba:operation="less" fba:value="999999" />
					<fba:constraint fba:reaction="R_ANS" fba:operation="greater" fba:value="0" />
					<fba:constraint fba:reaction="R_ANS" fba:operation="less" fba:value="999999" />
					<fba:constraint fba:reaction="R_AOBUTDs" fba:operation="greater" fba:value="0" />
					<fba:constraint fba:reaction="R_AOBUTDs" fba:operation="less" fba:value="999999" />
					<fba:constraint fba:reaction="R_AOXSr" fba:operation="greater" fba:value="-999999" />
					<fba:constraint fba:reaction="R_AOXSr" fba:operation="less" fba:value="999999" />
					<fba:constraint fba:reaction="R_AP4AH" fba:operation="greater" fba:value="0" />
					<fba:constraint fba:reaction="R_AP4AH" fba:operation="less" fba:value="999999" />
					<fba:constraint fba:reaction="R_AP5AH" fba:operation="greater" fba:value="0" />
					<fba:constraint fba:reaction="R_AP5AH" fba:operation="less" fba:value="999999" />
					<fba:constraint fba:reaction="R_APRAUR" fba:operation="greater" fba:value="0" />
					<fba:constraint fba:reaction="R_APRAUR" fba:operation="less" fba:value="999999" />
					<fba:constraint fba:reaction="R_ARAI" fba:operation="greater" fba:value="-999999" />
					<fba:constraint fba:reaction="R_ARAI" fba:operation="less" fba:value="999999" />
					<fba:constraint fba:reaction="R_ARBTNR1" fba:operation="greater" fba:value="0" />
					<fba:constraint fba:reaction="R_ARBTNR1" fba:operation="less" fba:value="999999" />
					<fba:constraint fba:reaction="R_ARBTNR2" fba:operation="greater" fba:value="0" />
					<fba:constraint fba:reaction="R_ARBTNR2" fba:operation="less" fba:value="999999" />
					<fba:constraint fba:reaction="R_ARBTNR3" fba:operation="greater" fba:value="0" />
					<fba:constraint fba:reaction="R_ARBTNR3" fba:operation="less" fba:value="999999" />
					<fba:constraint fba:reaction="R_ARBTNabcpp" fba:operation="greater" fba:value="0" />
					<fba:constraint fba:reaction="R_ARBTNabcpp" fba:operation="less" fba:value="999999" />
					<fba:constraint fba:reaction="R_ARBTNexs" fba:operation="greater" fba:value="0" />
					<fba:constraint fba:reaction="R_ARBTNexs" fba:operation="less" fba:value="999999" />
					<fba:constraint fba:reaction="R_ARBTNtex" fba:operation="greater" fba:value="0" />
					<fba:constraint fba:reaction="R_ARBTNtex" fba:operation="less" fba:value="999999" />
					<fba:constraint fba:reaction="R_ARBTNtonex" fba:operation="greater" fba:value="0" />
					<fba:constraint fba:reaction="R_ARBTNtonex" fba:operation="less" fba:value="999999" />
					<fba:constraint fba:reaction="R_ARBTNtpp" fba:operation="greater" fba:value="0" />
					<fba:constraint fba:reaction="R_ARBTNtpp" fba:operation="less" fba:value="999999" />
					<fba:constraint fba:reaction="R_ARBabcpp" fba:operation="greater" fba:value="0" />
					<fba:constraint fba:reaction="R_ARBabcpp" fba:operation="less" fba:value="999999" />
					<fba:constraint fba:reaction="R_ARBt2rpp" fba:operation="greater" fba:value="-999999" />
					<fba:constraint fba:reaction="R_ARBt2rpp" fba:operation="less" fba:value="999999" />
					<fba:constraint fba:reaction="R_ARBt3ipp" fba:operation="greater" fba:value="0" />
					<fba:constraint fba:reaction="R_ARBt3ipp" fba:operation="less" fba:value="999999" />
					<fba:constraint fba:reaction="R_ARBtex" fba:operation="greater" fba:value="-999999" />
					<fba:constraint fba:reaction="R_ARBtex" fba:operation="less" fba:value="999999" />
					<fba:constraint fba:reaction="R_ARGAGMt7pp" fba:operation="greater" fba:value="-999999" />
					<fba:constraint fba:reaction="R_ARGAGMt7pp" fba:operation="less" fba:value="999999" />
					<fba:constraint fba:reaction="R_ARGDC" fba:operation="greater" fba:value="0" />
					<fba:constraint fba:reaction="R_ARGDC" fba:operation="less" fba:value="999999" />
					<fba:constraint fba:reaction="R_ARGDCpp" fba:operation="greater" fba:value="0" />
					<fba:constraint fba:reaction="R_ARGDCpp" fba:operation="less" fba:value="999999" />
					<fba:constraint fba:reaction="R_ARGORNt7pp" fba:operation="greater" fba:value="-999999" />
					<fba:constraint fba:reaction="R_ARGORNt7pp" fba:operation="less" fba:value="999999" />
					<fba:constraint fba:reaction="R_ARGSL" fba:operation="greater" fba:value="-999999" />
					<fba:constraint fba:reaction="R_ARGSL" fba:operation="less" fba:value="999999" />
					<fba:constraint fba:reaction="R_ARGSS" fba:operation="greater" fba:value="0" />
					<fba:constraint fba:reaction="R_ARGSS" fba:operation="less" fba:value="999999" />
					<fba:constraint fba:reaction="R_ARGTRS" fba:operation="greater" fba:value="0" />
					<fba:constraint fba:reaction="R_ARGTRS" fba:operation="less" fba:value="999999" />
					<fba:constraint fba:reaction="R_ARGabcpp" fba:operation="greater" fba:value="0" />
					<fba:constraint fba:reaction="R_ARGabcpp" fba:operation="less" fba:value="999999" />
					<fba:constraint fba:reaction="R_ARGt3pp" fba:operation="greater" fba:value="0" />
					<fba:constraint fba:reaction="R_ARGt3pp" fba:operation="less" fba:value="999999" />
					<fba:constraint fba:reaction="R_ARGtex" fba:operation="greater" fba:value="-999999" />
					<fba:constraint fba:reaction="R_ARGtex" fba:operation="less" fba:value="999999" />
					<fba:constraint fba:reaction="R_ASAD" fba:operation="greater" fba:value="-999999" />
					<fba:constraint fba:reaction="R_ASAD" fba:operation="less" fba:value="999999" />
					<fba:constraint fba:reaction="R_ASCBPL" fba:operation="greater" fba:value="0" />
					<fba:constraint fba:reaction="R_ASCBPL" fba:operation="less" fba:value="999999" />
					<fba:constraint fba:reaction="R_ASCBptspp" fba:operation="greater" fba:value="0" />
					<fba:constraint fba:reaction="R_ASCBptspp" fba:operation="less" fba:value="999999" />
					<fba:constraint fba:reaction="R_ASCBtex" fba:operation="greater" fba:value="-999999" />
					<fba:constraint fba:reaction="R_ASCBtex" fba:operation="less" fba:value="999999" />
					<fba:constraint fba:reaction="R_ASNN" fba:operation="greater" fba:value="0" />
					<fba:constraint fba:reaction="R_ASNN" fba:operation="less" fba:value="999999" />
					<fba:constraint fba:reaction="R_ASNNpp" fba:operation="greater" fba:value="0" />
					<fba:constraint fba:reaction="R_ASNNpp" fba:operation="less" fba:value="999999" />
					<fba:constraint fba:reaction="R_ASNS1" fba:operation="greater" fba:value="0" />
					<fba:constraint fba:reaction="R_ASNS1" fba:operation="less" fba:value="999999" />
					<fba:constraint fba:reaction="R_ASNS2" fba:operation="greater" fba:value="0" />
					<fba:constraint fba:reaction="R_ASNS2" fba:operation="less" fba:value="999999" />
					<fba:constraint fba:reaction="R_ASNTRS" fba:operation="greater" fba:value="0" />
					<fba:constraint fba:reaction="R_ASNTRS" fba:operation="less" fba:value="999999" />
					<fba:constraint fba:reaction="R_ASNabcpp" fba:operation="greater" fba:value="0" />
					<fba:constraint fba:reaction="R_ASNabcpp" fba:operation="less" fba:value="999999" />
					<fba:constraint fba:reaction="R_ASNt2rpp" fba:operation="greater" fba:value="-999999" />
					<fba:constraint fba:reaction="R_ASNt2rpp" fba:operation="less" fba:value="999999" />
					<fba:constraint fba:reaction="R_ASNtex" fba:operation="greater" fba:value="-999999" />
					<fba:constraint fba:reaction="R_ASNtex" fba:operation="less" fba:value="999999" />
					<fba:constraint fba:reaction="R_ASO3t8pp" fba:operation="greater" fba:value="0" />
					<fba:constraint fba:reaction="R_ASO3t8pp" fba:operation="less" fba:value="999999" />
					<fba:constraint fba:reaction="R_ASO3tex" fba:operation="greater" fba:value="-999999" />
					<fba:constraint fba:reaction="R_ASO3tex" fba:operation="less" fba:value="999999" />
					<fba:constraint fba:reaction="R_ASP1DC" fba:operation="greater" fba:value="0" />
					<fba:constraint fba:reaction="R_ASP1DC" fba:operation="less" fba:value="999999" />
					<fba:constraint fba:reaction="R_ASPCT" fba:operation="greater" fba:value="0" />
					<fba:constraint fba:reaction="R_ASPCT" fba:operation="less" fba:value="999999" />
					<fba:constraint fba:reaction="R_ASPK" fba:operation="greater" fba:value="-999999" />
					<fba:constraint fba:reaction="R_ASPK" fba:operation="less" fba:value="999999" />
					<fba:constraint fba:reaction="R_ASPO3" fba:operation="greater" fba:value="0" />
					<fba:constraint fba:reaction="R_ASPO3" fba:operation="less" fba:value="999999" />
					<fba:constraint fba:reaction="R_ASPO4" fba:operation="greater" fba:value="0" />
					<fba:constraint fba:reaction="R_ASPO4" fba:operation="less" fba:value="999999" />
					<fba:constraint fba:reaction="R_ASPO5" fba:operation="greater" fba:value="0" />
					<fba:constraint fba:reaction="R_ASPO5" fba:operation="less" fba:value="999999" />
					<fba:constraint fba:reaction="R_ASPO6" fba:operation="greater" fba:value="0" />
					<fba:constraint fba:reaction="R_ASPO6" fba:operation="less" fba:value="999999" />
					<fba:constraint fba:reaction="R_ASPT" fba:operation="greater" fba:value="0" />
					<fba:constraint fba:reaction="R_ASPT" fba:operation="less" fba:value="999999" />
					<fba:constraint fba:reaction="R_ASPTA" fba:operation="greater" fba:value="-999999" />
					<fba:constraint fba:reaction="R_ASPTA" fba:operation="less" fba:value="999999" />
					<fba:constraint fba:reaction="R_ASPTRS" fba:operation="greater" fba:value="0" />
					<fba:constraint fba:reaction="R_ASPTRS" fba:operation="less" fba:value="999999" />
					<fba:constraint fba:reaction="R_ASPabcpp" fba:operation="greater" fba:value="0" />
					<fba:constraint fba:reaction="R_ASPabcpp" fba:operation="less" fba:value="999999" />
					<fba:constraint fba:reaction="R_ASPt2_2pp" fba:operation="greater" fba:value="0" />
					<fba:constraint fba:reaction="R_ASPt2_2pp" fba:operation="less" fba:value="999999" />
					<fba:constraint fba:reaction="R_ASPt2_3pp" fba:operation="greater" fba:value="0" />
					<fba:constraint fba:reaction="R_ASPt2_3pp" fba:operation="less" fba:value="999999" />
					<fba:constraint fba:reaction="R_ASPt2pp" fba:operation="greater" fba:value="0" />
					<fba:constraint fba:reaction="R_ASPt2pp" fba:operation="less" fba:value="999999" />
					<fba:constraint fba:reaction="R_ASPtex" fba:operation="greater" fba:value="-999999" />
					<fba:constraint fba:reaction="R_ASPtex" fba:operation="less" fba:value="999999" />
					<fba:constraint fba:reaction="R_ASR" fba:operation="greater" fba:value="0" />
					<fba:constraint fba:reaction="R_ASR" fba:operation="less" fba:value="999999" />
					<fba:constraint fba:reaction="R_AST" fba:operation="greater" fba:value="0" />
					<fba:constraint fba:reaction="R_AST" fba:operation="less" fba:value="999999" />
					<fba:constraint fba:reaction="R_ATHRDHr" fba:operation="greater" fba:value="-999999" />
					<fba:constraint fba:reaction="R_ATHRDHr" fba:operation="less" fba:value="999999" />
					<fba:constraint fba:reaction="R_ATPHs" fba:operation="greater" fba:value="0" />
					<fba:constraint fba:reaction="R_ATPHs" fba:operation="less" fba:value="999999" />
					<fba:constraint fba:reaction="R_ATPM" fba:operation="greater" fba:value="8.39" />
					<fba:constraint fba:reaction="R_ATPM" fba:operation="less" fba:value="8.39" />
					<fba:constraint fba:reaction="R_ATPPRT" fba:operation="greater" fba:value="0" />
					<fba:constraint fba:reaction="R_ATPPRT" fba:operation="less" fba:value="999999" />
					<fba:constraint fba:reaction="R_ATPS4rpp" fba:operation="greater" fba:value="-999999" />
					<fba:constraint fba:reaction="R_ATPS4rpp" fba:operation="less" fba:value="999999" />
					<fba:constraint fba:reaction="R_BALAt2pp" fba:operation="greater" fba:value="0" />
					<fba:constraint fba:reaction="R_BALAt2pp" fba:operation="less" fba:value="999999" />
					<fba:constraint fba:reaction="R_BALAtex" fba:operation="greater" fba:value="-999999" />
					<fba:constraint fba:reaction="R_BALAtex" fba:operation="less" fba:value="999999" />
					<fba:constraint fba:reaction="R_BETALDHx" fba:operation="greater" fba:value="0" />
					<fba:constraint fba:reaction="R_BETALDHx" fba:operation="less" fba:value="999999" />
					<fba:constraint fba:reaction="R_BETALDHy" fba:operation="greater" fba:value="0" />
					<fba:constraint fba:reaction="R_BETALDHy" fba:operation="less" fba:value="999999" />
					<fba:constraint fba:reaction="R_BPNT" fba:operation="greater" fba:value="0" />
					<fba:constraint fba:reaction="R_BPNT" fba:operation="less" fba:value="999999" />
					<fba:constraint fba:reaction="R_BSORx" fba:operation="greater" fba:value="0" />
					<fba:constraint fba:reaction="R_BSORx" fba:operation="less" fba:value="999999" />
					<fba:constraint fba:reaction="R_BSORy" fba:operation="greater" fba:value="0" />
					<fba:constraint fba:reaction="R_BSORy" fba:operation="less" fba:value="999999" />
					<fba:constraint fba:reaction="R_BTS4" fba:operation="greater" fba:value="0" />
					<fba:constraint fba:reaction="R_BTS4" fba:operation="less" fba:value="999999" />
					<fba:constraint fba:reaction="R_BUTCT" fba:operation="greater" fba:value="0" />
					<fba:constraint fba:reaction="R_BUTCT" fba:operation="less" fba:value="999999" />
					<fba:constraint fba:reaction="R_BUTSO3abcpp" fba:operation="greater" fba:value="0" />
					<fba:constraint fba:reaction="R_BUTSO3abcpp" fba:operation="less" fba:value="999999" />
					<fba:constraint fba:reaction="R_BUTSO3tex" fba:operation="greater" fba:value="-999999" />
					<fba:constraint fba:reaction="R_BUTSO3tex" fba:operation="less" fba:value="999999" />
					<fba:constraint fba:reaction="R_BUTt2rpp" fba:operation="greater" fba:value="-999999" />
					<fba:constraint fba:reaction="R_BUTt2rpp" fba:operation="less" fba:value="999999" />
					<fba:constraint fba:reaction="R_BUTtex" fba:operation="greater" fba:value="-999999" />
					<fba:constraint fba:reaction="R_BUTtex" fba:operation="less" fba:value="999999" />
					<fba:constraint fba:reaction="R_CA2t3pp" fba:operation="greater" fba:value="0" />
					<fba:constraint fba:reaction="R_CA2t3pp" fba:operation="less" fba:value="999999" />
					<fba:constraint fba:reaction="R_CA2tex" fba:operation="greater" fba:value="-999999" />
					<fba:constraint fba:reaction="R_CA2tex" fba:operation="less" fba:value="999999" />
					<fba:constraint fba:reaction="R_CADVtpp" fba:operation="greater" fba:value="0" />
					<fba:constraint fba:reaction="R_CADVtpp" fba:operation="less" fba:value="999999" />
					<fba:constraint fba:reaction="R_CAT" fba:operation="greater" fba:value="0" />
					<fba:constraint fba:reaction="R_CAT" fba:operation="less" fba:value="0" />
					<fba:constraint fba:reaction="R_CAt6pp" fba:operation="greater" fba:value="-999999" />
					<fba:constraint fba:reaction="R_CAt6pp" fba:operation="less" fba:value="999999" />
					<fba:constraint fba:reaction="R_CBIAT" fba:operation="greater" fba:value="-999999" />
					<fba:constraint fba:reaction="R_CBIAT" fba:operation="less" fba:value="999999" />
					<fba:constraint fba:reaction="R_CBItonex" fba:operation="greater" fba:value="0" />
					<fba:constraint fba:reaction="R_CBItonex" fba:operation="less" fba:value="999999" />
					<fba:constraint fba:reaction="R_CBIuabcpp" fba:operation="greater" fba:value="0" />
					<fba:constraint fba:reaction="R_CBIuabcpp" fba:operation="less" fba:value="999999" />
					<fba:constraint fba:reaction="R_CBL1abcpp" fba:operation="greater" fba:value="0" />
					<fba:constraint fba:reaction="R_CBL1abcpp" fba:operation="less" fba:value="999999" />
					<fba:constraint fba:reaction="R_CBL1tonex" fba:operation="greater" fba:value="0" />
					<fba:constraint fba:reaction="R_CBL1tonex" fba:operation="less" fba:value="999999" />
					<fba:constraint fba:reaction="R_CBLAT" fba:operation="greater" fba:value="-999999" />
					<fba:constraint fba:reaction="R_CBLAT" fba:operation="less" fba:value="999999" />
					<fba:constraint fba:reaction="R_CBMKr" fba:operation="greater" fba:value="-999999" />
					<fba:constraint fba:reaction="R_CBMKr" fba:operation="less" fba:value="999999" />
					<fba:constraint fba:reaction="R_CBPS" fba:operation="greater" fba:value="0" />
					<fba:constraint fba:reaction="R_CBPS" fba:operation="less" fba:value="999999" />
					<fba:constraint fba:reaction="R_CD2abcpp" fba:operation="greater" fba:value="0" />
					<fba:constraint fba:reaction="R_CD2abcpp" fba:operation="less" fba:value="999999" />
					<fba:constraint fba:reaction="R_CD2t3pp" fba:operation="greater" fba:value="0" />
					<fba:constraint fba:reaction="R_CD2t3pp" fba:operation="less" fba:value="999999" />
					<fba:constraint fba:reaction="R_CD2tex" fba:operation="greater" fba:value="-999999" />
					<fba:constraint fba:reaction="R_CD2tex" fba:operation="less" fba:value="999999" />
					<fba:constraint fba:reaction="R_CD2tpp" fba:operation="greater" fba:value="0" />
					<fba:constraint fba:reaction="R_CD2tpp" fba:operation="less" fba:value="999999" />
					<fba:constraint fba:reaction="R_CDAPPA120" fba:operation="greater" fba:value="0" />
					<fba:constraint fba:reaction="R_CDAPPA120" fba:operation="less" fba:value="999999" />
					<fba:constraint fba:reaction="R_CDAPPA140" fba:operation="greater" fba:value="0" />
					<fba:constraint fba:reaction="R_CDAPPA140" fba:operation="less" fba:value="999999" />
					<fba:constraint fba:reaction="R_CDAPPA141" fba:operation="greater" fba:value="0" />
					<fba:constraint fba:reaction="R_CDAPPA141" fba:operation="less" fba:value="999999" />
					<fba:constraint fba:reaction="R_CDAPPA160" fba:operation="greater" fba:value="0" />
					<fba:constraint fba:reaction="R_CDAPPA160" fba:operation="less" fba:value="999999" />
					<fba:constraint fba:reaction="R_CDAPPA161" fba:operation="greater" fba:value="0" />
					<fba:constraint fba:reaction="R_CDAPPA161" fba:operation="less" fba:value="999999" />
					<fba:constraint fba:reaction="R_CDAPPA180" fba:operation="greater" fba:value="0" />
					<fba:constraint fba:reaction="R_CDAPPA180" fba:operation="less" fba:value="999999" />
					<fba:constraint fba:reaction="R_CDAPPA181" fba:operation="greater" fba:value="0" />
					<fba:constraint fba:reaction="R_CDAPPA181" fba:operation="less" fba:value="999999" />
					<fba:constraint fba:reaction="R_CDPMEK" fba:operation="greater" fba:value="0" />
					<fba:constraint fba:reaction="R_CDPMEK" fba:operation="less" fba:value="999999" />
					<fba:constraint fba:reaction="R_CFAS160E" fba:operation="greater" fba:value="0" />
					<fba:constraint fba:reaction="R_CFAS160E" fba:operation="less" fba:value="999999" />
					<fba:constraint fba:reaction="R_CFAS160G" fba:operation="greater" fba:value="0" />
					<fba:constraint fba:reaction="R_CFAS160G" fba:operation="less" fba:value="999999" />
					<fba:constraint fba:reaction="R_CFAS180E" fba:operation="greater" fba:value="0" />
					<fba:constraint fba:reaction="R_CFAS180E" fba:operation="less" fba:value="999999" />
					<fba:constraint fba:reaction="R_CFAS180G" fba:operation="greater" fba:value="0" />
					<fba:constraint fba:reaction="R_CFAS180G" fba:operation="less" fba:value="999999" />
					<fba:constraint fba:reaction="R_CGLYabcpp" fba:operation="greater" fba:value="0" />
					<fba:constraint fba:reaction="R_CGLYabcpp" fba:operation="less" fba:value="999999" />
					<fba:constraint fba:reaction="R_CGLYtex" fba:operation="greater" fba:value="-999999" />
					<fba:constraint fba:reaction="R_CGLYtex" fba:operation="less" fba:value="999999" />
					<fba:constraint fba:reaction="R_CHLabcpp" fba:operation="greater" fba:value="0" />
					<fba:constraint fba:reaction="R_CHLabcpp" fba:operation="less" fba:value="999999" />
					<fba:constraint fba:reaction="R_CHLt2pp" fba:operation="greater" fba:value="0" />
					<fba:constraint fba:reaction="R_CHLt2pp" fba:operation="less" fba:value="999999" />
					<fba:constraint fba:reaction="R_CHLtex" fba:operation="greater" fba:value="-999999" />
					<fba:constraint fba:reaction="R_CHLtex" fba:operation="less" fba:value="999999" />
					<fba:constraint fba:reaction="R_CHORM" fba:operation="greater" fba:value="0" />
					<fba:constraint fba:reaction="R_CHORM" fba:operation="less" fba:value="999999" />
					<fba:constraint fba:reaction="R_CHORS" fba:operation="greater" fba:value="0" />
					<fba:constraint fba:reaction="R_CHORS" fba:operation="less" fba:value="999999" />
					<fba:constraint fba:reaction="R_CHRPL" fba:operation="greater" fba:value="0" />
					<fba:constraint fba:reaction="R_CHRPL" fba:operation="less" fba:value="999999" />
					<fba:constraint fba:reaction="R_CINNDO" fba:operation="greater" fba:value="0" />
					<fba:constraint fba:reaction="R_CINNDO" fba:operation="less" fba:value="999999" />
					<fba:constraint fba:reaction="R_CITL" fba:operation="greater" fba:value="0" />
					<fba:constraint fba:reaction="R_CITL" fba:operation="less" fba:value="999999" />
					<fba:constraint fba:reaction="R_CITt7pp" fba:operation="greater" fba:value="0" />
					<fba:constraint fba:reaction="R_CITt7pp" fba:operation="less" fba:value="999999" />
					<fba:constraint fba:reaction="R_CITtex" fba:operation="greater" fba:value="-999999" />
					<fba:constraint fba:reaction="R_CITtex" fba:operation="less" fba:value="999999" />
					<fba:constraint fba:reaction="R_CLIPAtex" fba:operation="greater" fba:value="0" />
					<fba:constraint fba:reaction="R_CLIPAtex" fba:operation="less" fba:value="999999" />
					<fba:constraint fba:reaction="R_CLPNH120pp" fba:operation="greater" fba:value="0" />
					<fba:constraint fba:reaction="R_CLPNH120pp" fba:operation="less" fba:value="999999" />
					<fba:constraint fba:reaction="R_CLPNH140pp" fba:operation="greater" fba:value="0" />
					<fba:constraint fba:reaction="R_CLPNH140pp" fba:operation="less" fba:value="999999" />
					<fba:constraint fba:reaction="R_CLPNH141pp" fba:operation="greater" fba:value="0" />
					<fba:constraint fba:reaction="R_CLPNH141pp" fba:operation="less" fba:value="999999" />
					<fba:constraint fba:reaction="R_CLPNH160pp" fba:operation="greater" fba:value="0" />
					<fba:constraint fba:reaction="R_CLPNH160pp" fba:operation="less" fba:value="999999" />
					<fba:constraint fba:reaction="R_CLPNH161pp" fba:operation="greater" fba:value="0" />
					<fba:constraint fba:reaction="R_CLPNH161pp" fba:operation="less" fba:value="999999" />
					<fba:constraint fba:reaction="R_CLPNH180pp" fba:operation="greater" fba:value="0" />
					<fba:constraint fba:reaction="R_CLPNH180pp" fba:operation="less" fba:value="999999" />
					<fba:constraint fba:reaction="R_CLPNH181pp" fba:operation="greater" fba:value="0" />
					<fba:constraint fba:reaction="R_CLPNH181pp" fba:operation="less" fba:value="999999" />
					<fba:constraint fba:reaction="R_CLPNS120pp" fba:operation="greater" fba:value="-999999" />
					<fba:constraint fba:reaction="R_CLPNS120pp" fba:operation="less" fba:value="999999" />
					<fba:constraint fba:reaction="R_CLPNS140pp" fba:operation="greater" fba:value="-999999" />
					<fba:constraint fba:reaction="R_CLPNS140pp" fba:operation="less" fba:value="999999" />
					<fba:constraint fba:reaction="R_CLPNS141pp" fba:operation="greater" fba:value="-999999" />
					<fba:constraint fba:reaction="R_CLPNS141pp" fba:operation="less" fba:value="999999" />
					<fba:constraint fba:reaction="R_CLPNS160pp" fba:operation="greater" fba:value="-999999" />
					<fba:constraint fba:reaction="R_CLPNS160pp" fba:operation="less" fba:value="999999" />
					<fba:constraint fba:reaction="R_CLPNS161pp" fba:operation="greater" fba:value="-999999" />
					<fba:constraint fba:reaction="R_CLPNS161pp" fba:operation="less" fba:value="999999" />
					<fba:constraint fba:reaction="R_CLPNS180pp" fba:operation="greater" fba:value="-999999" />
					<fba:constraint fba:reaction="R_CLPNS180pp" fba:operation="less" fba:value="999999" />
					<fba:constraint fba:reaction="R_CLPNS181pp" fba:operation="greater" fba:value="-999999" />
					<fba:constraint fba:reaction="R_CLPNS181pp" fba:operation="less" fba:value="999999" />
					<fba:constraint fba:reaction="R_CLt3_2pp" fba:operation="greater" fba:value="0" />
					<fba:constraint fba:reaction="R_CLt3_2pp" fba:operation="less" fba:value="999999" />
					<fba:constraint fba:reaction="R_CLtex" fba:operation="greater" fba:value="-999999" />
					<fba:constraint fba:reaction="R_CLtex" fba:operation="less" fba:value="999999" />
					<fba:constraint fba:reaction="R_CMPN" fba:operation="greater" fba:value="0" />
					<fba:constraint fba:reaction="R_CMPN" fba:operation="less" fba:value="999999" />
					<fba:constraint fba:reaction="R_CMPtex" fba:operation="greater" fba:value="-999999" />
					<fba:constraint fba:reaction="R_CMPtex" fba:operation="less" fba:value="999999" />
					<fba:constraint fba:reaction="R_CO2tex" fba:operation="greater" fba:value="-999999" />
					<fba:constraint fba:reaction="R_CO2tex" fba:operation="less" fba:value="999999" />
					<fba:constraint fba:reaction="R_CO2tpp" fba:operation="greater" fba:value="-999999" />
					<fba:constraint fba:reaction="R_CO2tpp" fba:operation="less" fba:value="999999" />
					<fba:constraint fba:reaction="R_COBALT2abcpp" fba:operation="greater" fba:value="0" />
					<fba:constraint fba:reaction="R_COBALT2abcpp" fba:operation="less" fba:value="999999" />
					<fba:constraint fba:reaction="R_COBALT2t3pp" fba:operation="greater" fba:value="0" />
					<fba:constraint fba:reaction="R_COBALT2t3pp" fba:operation="less" fba:value="999999" />
					<fba:constraint fba:reaction="R_COBALT2tex" fba:operation="greater" fba:value="-999999" />
					<fba:constraint fba:reaction="R_COBALT2tex" fba:operation="less" fba:value="999999" />
					<fba:constraint fba:reaction="R_COBALT2tpp" fba:operation="greater" fba:value="0" />
					<fba:constraint fba:reaction="R_COBALT2tpp" fba:operation="less" fba:value="999999" />
					<fba:constraint fba:reaction="R_COLIPAabcpp" fba:operation="greater" fba:value="0" />
					<fba:constraint fba:reaction="R_COLIPAabcpp" fba:operation="less" fba:value="999999" />
					<fba:constraint fba:reaction="R_COLIPAtex" fba:operation="greater" fba:value="0" />
					<fba:constraint fba:reaction="R_COLIPAtex" fba:operation="less" fba:value="999999" />
					<fba:constraint fba:reaction="R_CPGNR1" fba:operation="greater" fba:value="0" />
					<fba:constraint fba:reaction="R_CPGNR1" fba:operation="less" fba:value="999999" />
					<fba:constraint fba:reaction="R_CPGNR2" fba:operation="greater" fba:value="0" />
					<fba:constraint fba:reaction="R_CPGNR2" fba:operation="less" fba:value="999999" />
					<fba:constraint fba:reaction="R_CPGNR3" fba:operation="greater" fba:value="0" />
					<fba:constraint fba:reaction="R_CPGNR3" fba:operation="less" fba:value="999999" />
					<fba:constraint fba:reaction="R_CPGNUtex" fba:operation="greater" fba:value="0" />
					<fba:constraint fba:reaction="R_CPGNUtex" fba:operation="less" fba:value="999999" />
					<fba:constraint fba:reaction="R_CPGNUtpp" fba:operation="greater" fba:value="0" />
					<fba:constraint fba:reaction="R_CPGNUtpp" fba:operation="less" fba:value="999999" />
					<fba:constraint fba:reaction="R_CPGNabcpp" fba:operation="greater" fba:value="0" />
					<fba:constraint fba:reaction="R_CPGNabcpp" fba:operation="less" fba:value="999999" />
					<fba:constraint fba:reaction="R_CPGNexs" fba:operation="greater" fba:value="0" />
					<fba:constraint fba:reaction="R_CPGNexs" fba:operation="less" fba:value="999999" />
					<fba:constraint fba:reaction="R_CPGNtonex" fba:operation="greater" fba:value="0" />
					<fba:constraint fba:reaction="R_CPGNtonex" fba:operation="less" fba:value="999999" />
					<fba:constraint fba:reaction="R_CPPPGO" fba:operation="greater" fba:value="0" />
					<fba:constraint fba:reaction="R_CPPPGO" fba:operation="less" fba:value="999999" />
					<fba:constraint fba:reaction="R_CPPPGO2" fba:operation="greater" fba:value="0" />
					<fba:constraint fba:reaction="R_CPPPGO2" fba:operation="less" fba:value="999999" />
					<fba:constraint fba:reaction="R_CRNBTCT" fba:operation="greater" fba:value="-999999" />
					<fba:constraint fba:reaction="R_CRNBTCT" fba:operation="less" fba:value="999999" />
					<fba:constraint fba:reaction="R_CRNCAL2" fba:operation="greater" fba:value="0" />
					<fba:constraint fba:reaction="R_CRNCAL2" fba:operation="less" fba:value="999999" />
					<fba:constraint fba:reaction="R_CRNCAR" fba:operation="greater" fba:value="-999999" />
					<fba:constraint fba:reaction="R_CRNCAR" fba:operation="less" fba:value="999999" />
					<fba:constraint fba:reaction="R_CRNCBCT" fba:operation="greater" fba:value="-999999" />
					<fba:constraint fba:reaction="R_CRNCBCT" fba:operation="less" fba:value="999999" />
					<fba:constraint fba:reaction="R_CRNCDH" fba:operation="greater" fba:value="-999999" />
					<fba:constraint fba:reaction="R_CRNCDH" fba:operation="less" fba:value="999999" />
					<fba:constraint fba:reaction="R_CRNDCAL2" fba:operation="greater" fba:value="0" />
					<fba:constraint fba:reaction="R_CRNDCAL2" fba:operation="less" fba:value="999999" />
					<fba:constraint fba:reaction="R_CRNDabcpp" fba:operation="greater" fba:value="0" />
					<fba:constraint fba:reaction="R_CRNDabcpp" fba:operation="less" fba:value="999999" />
					<fba:constraint fba:reaction="R_CRNDt2rpp" fba:operation="greater" fba:value="-999999" />
					<fba:constraint fba:reaction="R_CRNDt2rpp" fba:operation="less" fba:value="999999" />
					<fba:constraint fba:reaction="R_CRNabcpp" fba:operation="greater" fba:value="0" />
					<fba:constraint fba:reaction="R_CRNabcpp" fba:operation="less" fba:value="999999" />
					<fba:constraint fba:reaction="R_CRNt2rpp" fba:operation="greater" fba:value="-999999" />
					<fba:constraint fba:reaction="R_CRNt2rpp" fba:operation="less" fba:value="999999" />
					<fba:constraint fba:reaction="R_CRNt7pp" fba:operation="greater" fba:value="0" />
					<fba:constraint fba:reaction="R_CRNt7pp" fba:operation="less" fba:value="999999" />
					<fba:constraint fba:reaction="R_CRNt8pp" fba:operation="greater" fba:value="0" />
					<fba:constraint fba:reaction="R_CRNt8pp" fba:operation="less" fba:value="999999" />
					<fba:constraint fba:reaction="R_CRNtex" fba:operation="greater" fba:value="-999999" />
					<fba:constraint fba:reaction="R_CRNtex" fba:operation="less" fba:value="999999" />
					<fba:constraint fba:reaction="R_CS" fba:operation="greater" fba:value="0" />
					<fba:constraint fba:reaction="R_CS" fba:operation="less" fba:value="999999" />
					<fba:constraint fba:reaction="R_CSND" fba:operation="greater" fba:value="0" />
					<fba:constraint fba:reaction="R_CSND" fba:operation="less" fba:value="999999" />
					<fba:constraint fba:reaction="R_CSNt2pp" fba:operation="greater" fba:value="0" />
					<fba:constraint fba:reaction="R_CSNt2pp" fba:operation="less" fba:value="999999" />
					<fba:constraint fba:reaction="R_CSNtex" fba:operation="greater" fba:value="-999999" />
					<fba:constraint fba:reaction="R_CSNtex" fba:operation="less" fba:value="999999" />
					<fba:constraint fba:reaction="R_CTBTCAL2" fba:operation="greater" fba:value="0" />
					<fba:constraint fba:reaction="R_CTBTCAL2" fba:operation="less" fba:value="999999" />
					<fba:constraint fba:reaction="R_CTBTabcpp" fba:operation="greater" fba:value="0" />
					<fba:constraint fba:reaction="R_CTBTabcpp" fba:operation="less" fba:value="999999" />
					<fba:constraint fba:reaction="R_CTBTt2rpp" fba:operation="greater" fba:value="-999999" />
					<fba:constraint fba:reaction="R_CTBTt2rpp" fba:operation="less" fba:value="999999" />
					<fba:constraint fba:reaction="R_CTPS2" fba:operation="greater" fba:value="0" />
					<fba:constraint fba:reaction="R_CTPS2" fba:operation="less" fba:value="999999" />
					<fba:constraint fba:reaction="R_CU1Opp" fba:operation="greater" fba:value="0" />
					<fba:constraint fba:reaction="R_CU1Opp" fba:operation="less" fba:value="999999" />
					<fba:constraint fba:reaction="R_CU1abcpp" fba:operation="greater" fba:value="0" />
					<fba:constraint fba:reaction="R_CU1abcpp" fba:operation="less" fba:value="999999" />
					<fba:constraint fba:reaction="R_CU2abcpp" fba:operation="greater" fba:value="0" />
					<fba:constraint fba:reaction="R_CU2abcpp" fba:operation="less" fba:value="999999" />
					<fba:constraint fba:reaction="R_CU2tex" fba:operation="greater" fba:value="-999999" />
					<fba:constraint fba:reaction="R_CU2tex" fba:operation="less" fba:value="999999" />
					<fba:constraint fba:reaction="R_CU2tpp" fba:operation="greater" fba:value="0" />
					<fba:constraint fba:reaction="R_CU2tpp" fba:operation="less" fba:value="999999" />
					<fba:constraint fba:reaction="R_CUt3" fba:operation="greater" fba:value="0" />
					<fba:constraint fba:reaction="R_CUt3" fba:operation="less" fba:value="999999" />
					<fba:constraint fba:reaction="R_CUtex" fba:operation="greater" fba:value="-999999" />
					<fba:constraint fba:reaction="R_CUtex" fba:operation="less" fba:value="999999" />
					<fba:constraint fba:reaction="R_CYANST" fba:operation="greater" fba:value="0" />
					<fba:constraint fba:reaction="R_CYANST" fba:operation="less" fba:value="999999" />
					<fba:constraint fba:reaction="R_CYANSTpp" fba:operation="greater" fba:value="0" />
					<fba:constraint fba:reaction="R_CYANSTpp" fba:operation="less" fba:value="999999" />
					<fba:constraint fba:reaction="R_CYANtex" fba:operation="greater" fba:value="-999999" />
					<fba:constraint fba:reaction="R_CYANtex" fba:operation="less" fba:value="999999" />
					<fba:constraint fba:reaction="R_CYNTAH" fba:operation="greater" fba:value="0" />
					<fba:constraint fba:reaction="R_CYNTAH" fba:operation="less" fba:value="999999" />
					<fba:constraint fba:reaction="R_CYNTt2pp" fba:operation="greater" fba:value="0" />
					<fba:constraint fba:reaction="R_CYNTt2pp" fba:operation="less" fba:value="999999" />
					<fba:constraint fba:reaction="R_CYNTtex" fba:operation="greater" fba:value="-999999" />
					<fba:constraint fba:reaction="R_CYNTtex" fba:operation="less" fba:value="999999" />
					<fba:constraint fba:reaction="R_CYSDDS" fba:operation="greater" fba:value="0" />
					<fba:constraint fba:reaction="R_CYSDDS" fba:operation="less" fba:value="999999" />
					<fba:constraint fba:reaction="R_CYSDS" fba:operation="greater" fba:value="0" />
					<fba:constraint fba:reaction="R_CYSDS" fba:operation="less" fba:value="999999" />
					<fba:constraint fba:reaction="R_CYSDabcpp" fba:operation="greater" fba:value="0" />
					<fba:constraint fba:reaction="R_CYSDabcpp" fba:operation="less" fba:value="999999" />
					<fba:constraint fba:reaction="R_CYSDtex" fba:operation="greater" fba:value="-999999" />
					<fba:constraint fba:reaction="R_CYSDtex" fba:operation="less" fba:value="999999" />
					<fba:constraint fba:reaction="R_CYSS" fba:operation="greater" fba:value="0" />
					<fba:constraint fba:reaction="R_CYSS" fba:operation="less" fba:value="999999" />
					<fba:constraint fba:reaction="R_CYSSADS" fba:operation="greater" fba:value="0" />
					<fba:constraint fba:reaction="R_CYSSADS" fba:operation="less" fba:value="999999" />
					<fba:constraint fba:reaction="R_CYSTL" fba:operation="greater" fba:value="0" />
					<fba:constraint fba:reaction="R_CYSTL" fba:operation="less" fba:value="999999" />
					<fba:constraint fba:reaction="R_CYSTRS" fba:operation="greater" fba:value="0" />
					<fba:constraint fba:reaction="R_CYSTRS" fba:operation="less" fba:value="999999" />
					<fba:constraint fba:reaction="R_CYSabc2pp" fba:operation="greater" fba:value="0" />
					<fba:constraint fba:reaction="R_CYSabc2pp" fba:operation="less" fba:value="999999" />
					<fba:constraint fba:reaction="R_CYSabcpp" fba:operation="greater" fba:value="0" />
					<fba:constraint fba:reaction="R_CYSabcpp" fba:operation="less" fba:value="999999" />
					<fba:constraint fba:reaction="R_CYStex" fba:operation="greater" fba:value="-999999" />
					<fba:constraint fba:reaction="R_CYStex" fba:operation="less" fba:value="999999" />
					<fba:constraint fba:reaction="R_CYStpp" fba:operation="greater" fba:value="0" />
					<fba:constraint fba:reaction="R_CYStpp" fba:operation="less" fba:value="999999" />
					<fba:constraint fba:reaction="R_CYTBD2pp" fba:operation="greater" fba:value="0" />
					<fba:constraint fba:reaction="R_CYTBD2pp" fba:operation="less" fba:value="999999" />
					<fba:constraint fba:reaction="R_CYTBDpp" fba:operation="greater" fba:value="0" />
					<fba:constraint fba:reaction="R_CYTBDpp" fba:operation="less" fba:value="999999" />
					<fba:constraint fba:reaction="R_CYTBO3_4pp" fba:operation="greater" fba:value="0" />
					<fba:constraint fba:reaction="R_CYTBO3_4pp" fba:operation="less" fba:value="999999" />
					<fba:constraint fba:reaction="R_CYTD" fba:operation="greater" fba:value="0" />
					<fba:constraint fba:reaction="R_CYTD" fba:operation="less" fba:value="999999" />
					<fba:constraint fba:reaction="R_CYTDH" fba:operation="greater" fba:value="0" />
					<fba:constraint fba:reaction="R_CYTDH" fba:operation="less" fba:value="999999" />
					<fba:constraint fba:reaction="R_CYTDK2" fba:operation="greater" fba:value="0" />
					<fba:constraint fba:reaction="R_CYTDK2" fba:operation="less" fba:value="999999" />
					<fba:constraint fba:reaction="R_CYTDt2rpp" fba:operation="greater" fba:value="-999999" />
					<fba:constraint fba:reaction="R_CYTDt2rpp" fba:operation="less" fba:value="999999" />
					<fba:constraint fba:reaction="R_CYTDtex" fba:operation="greater" fba:value="-999999" />
					<fba:constraint fba:reaction="R_CYTDtex" fba:operation="less" fba:value="999999" />
					<fba:constraint fba:reaction="R_CYTK1" fba:operation="greater" fba:value="-999999" />
					<fba:constraint fba:reaction="R_CYTK1" fba:operation="less" fba:value="999999" />
					<fba:constraint fba:reaction="R_CYTK2" fba:operation="greater" fba:value="-999999" />
					<fba:constraint fba:reaction="R_CYTK2" fba:operation="less" fba:value="999999" />
					<fba:constraint fba:reaction="R_DAAD" fba:operation="greater" fba:value="0" />
					<fba:constraint fba:reaction="R_DAAD" fba:operation="less" fba:value="999999" />
					<fba:constraint fba:reaction="R_DADA" fba:operation="greater" fba:value="0" />
					<fba:constraint fba:reaction="R_DADA" fba:operation="less" fba:value="999999" />
					<fba:constraint fba:reaction="R_DADK" fba:operation="greater" fba:value="-999999" />
					<fba:constraint fba:reaction="R_DADK" fba:operation="less" fba:value="999999" />
					<fba:constraint fba:reaction="R_DADNt2pp" fba:operation="greater" fba:value="0" />
					<fba:constraint fba:reaction="R_DADNt2pp" fba:operation="less" fba:value="999999" />
					<fba:constraint fba:reaction="R_DADNtex" fba:operation="greater" fba:value="-999999" />
					<fba:constraint fba:reaction="R_DADNtex" fba:operation="less" fba:value="999999" />
					<fba:constraint fba:reaction="R_DAGK120" fba:operation="greater" fba:value="0" />
					<fba:constraint fba:reaction="R_DAGK120" fba:operation="less" fba:value="999999" />
					<fba:constraint fba:reaction="R_DAGK140" fba:operation="greater" fba:value="0" />
					<fba:constraint fba:reaction="R_DAGK140" fba:operation="less" fba:value="999999" />
					<fba:constraint fba:reaction="R_DAGK141" fba:operation="greater" fba:value="0" />
					<fba:constraint fba:reaction="R_DAGK141" fba:operation="less" fba:value="999999" />
					<fba:constraint fba:reaction="R_DAGK160" fba:operation="greater" fba:value="0" />
					<fba:constraint fba:reaction="R_DAGK160" fba:operation="less" fba:value="999999" />
					<fba:constraint fba:reaction="R_DAGK161" fba:operation="greater" fba:value="0" />
					<fba:constraint fba:reaction="R_DAGK161" fba:operation="less" fba:value="999999" />
					<fba:constraint fba:reaction="R_DAGK180" fba:operation="greater" fba:value="0" />
					<fba:constraint fba:reaction="R_DAGK180" fba:operation="less" fba:value="999999" />
					<fba:constraint fba:reaction="R_DAGK181" fba:operation="greater" fba:value="0" />
					<fba:constraint fba:reaction="R_DAGK181" fba:operation="less" fba:value="999999" />
					<fba:constraint fba:reaction="R_DALAt2pp" fba:operation="greater" fba:value="0" />
					<fba:constraint fba:reaction="R_DALAt2pp" fba:operation="less" fba:value="999999" />
					<fba:constraint fba:reaction="R_DALAtex" fba:operation="greater" fba:value="-999999" />
					<fba:constraint fba:reaction="R_DALAtex" fba:operation="less" fba:value="999999" />
					<fba:constraint fba:reaction="R_DAMPtex" fba:operation="greater" fba:value="-999999" />
					<fba:constraint fba:reaction="R_DAMPtex" fba:operation="less" fba:value="999999" />
					<fba:constraint fba:reaction="R_DAPAL" fba:operation="greater" fba:value="0" />
					<fba:constraint fba:reaction="R_DAPAL" fba:operation="less" fba:value="999999" />
					<fba:constraint fba:reaction="R_DAPDC" fba:operation="greater" fba:value="0" />
					<fba:constraint fba:reaction="R_DAPDC" fba:operation="less" fba:value="999999" />
					<fba:constraint fba:reaction="R_DAPE" fba:operation="greater" fba:value="-999999" />
					<fba:constraint fba:reaction="R_DAPE" fba:operation="less" fba:value="999999" />
					<fba:constraint fba:reaction="R_DAPabcpp" fba:operation="greater" fba:value="0" />
					<fba:constraint fba:reaction="R_DAPabcpp" fba:operation="less" fba:value="999999" />
					<fba:constraint fba:reaction="R_DAPtex" fba:operation="greater" fba:value="-999999" />
					<fba:constraint fba:reaction="R_DAPtex" fba:operation="less" fba:value="999999" />
					<fba:constraint fba:reaction="R_DASYN120" fba:operation="greater" fba:value="0" />
					<fba:constraint fba:reaction="R_DASYN120" fba:operation="less" fba:value="999999" />
					<fba:constraint fba:reaction="R_DASYN140" fba:operation="greater" fba:value="0" />
					<fba:constraint fba:reaction="R_DASYN140" fba:operation="less" fba:value="999999" />
					<fba:constraint fba:reaction="R_DASYN141" fba:operation="greater" fba:value="0" />
					<fba:constraint fba:reaction="R_DASYN141" fba:operation="less" fba:value="999999" />
					<fba:constraint fba:reaction="R_DASYN160" fba:operation="greater" fba:value="0" />
					<fba:constraint fba:reaction="R_DASYN160" fba:operation="less" fba:value="999999" />
					<fba:constraint fba:reaction="R_DASYN161" fba:operation="greater" fba:value="0" />
					<fba:constraint fba:reaction="R_DASYN161" fba:operation="less" fba:value="999999" />
					<fba:constraint fba:reaction="R_DASYN180" fba:operation="greater" fba:value="0" />
					<fba:constraint fba:reaction="R_DASYN180" fba:operation="less" fba:value="999999" />
					<fba:constraint fba:reaction="R_DASYN181" fba:operation="greater" fba:value="0" />
					<fba:constraint fba:reaction="R_DASYN181" fba:operation="less" fba:value="999999" />
					<fba:constraint fba:reaction="R_DATPHs" fba:operation="greater" fba:value="0" />
					<fba:constraint fba:reaction="R_DATPHs" fba:operation="less" fba:value="999999" />
					<fba:constraint fba:reaction="R_DB4PS" fba:operation="greater" fba:value="0" />
					<fba:constraint fba:reaction="R_DB4PS" fba:operation="less" fba:value="999999" />
					<fba:constraint fba:reaction="R_DBTS" fba:operation="greater" fba:value="0" />
					<fba:constraint fba:reaction="R_DBTS" fba:operation="less" fba:value="999999" />
					<fba:constraint fba:reaction="R_DCAtex" fba:operation="greater" fba:value="-999999" />
					<fba:constraint fba:reaction="R_DCAtex" fba:operation="less" fba:value="999999" />
					<fba:constraint fba:reaction="R_DCMPtex" fba:operation="greater" fba:value="-999999" />
					<fba:constraint fba:reaction="R_DCMPtex" fba:operation="less" fba:value="999999" />
					<fba:constraint fba:reaction="R_DCTPD" fba:operation="greater" fba:value="0" />
					<fba:constraint fba:reaction="R_DCTPD" fba:operation="less" fba:value="999999" />
					<fba:constraint fba:reaction="R_DCYTD" fba:operation="greater" fba:value="0" />
					<fba:constraint fba:reaction="R_DCYTD" fba:operation="less" fba:value="999999" />
					<fba:constraint fba:reaction="R_DCYTt2pp" fba:operation="greater" fba:value="0" />
					<fba:constraint fba:reaction="R_DCYTt2pp" fba:operation="less" fba:value="999999" />
					<fba:constraint fba:reaction="R_DCYTtex" fba:operation="greater" fba:value="-999999" />
					<fba:constraint fba:reaction="R_DCYTtex" fba:operation="less" fba:value="999999" />
					<fba:constraint fba:reaction="R_DDCAtexi" fba:operation="greater" fba:value="0" />
					<fba:constraint fba:reaction="R_DDCAtexi" fba:operation="less" fba:value="999999" />
					<fba:constraint fba:reaction="R_DDGALK" fba:operation="greater" fba:value="0" />
					<fba:constraint fba:reaction="R_DDGALK" fba:operation="less" fba:value="999999" />
					<fba:constraint fba:reaction="R_DDGLCNt2rpp" fba:operation="greater" fba:value="-999999" />
					<fba:constraint fba:reaction="R_DDGLCNt2rpp" fba:operation="less" fba:value="999999" />
					<fba:constraint fba:reaction="R_DDGLCNtex" fba:operation="greater" fba:value="-999999" />
					<fba:constraint fba:reaction="R_DDGLCNtex" fba:operation="less" fba:value="999999" />
					<fba:constraint fba:reaction="R_DDGLK" fba:operation="greater" fba:value="0" />
					<fba:constraint fba:reaction="R_DDGLK" fba:operation="less" fba:value="999999" />
					<fba:constraint fba:reaction="R_DDPA" fba:operation="greater" fba:value="0" />
					<fba:constraint fba:reaction="R_DDPA" fba:operation="less" fba:value="999999" />
					<fba:constraint fba:reaction="R_DDPGALA" fba:operation="greater" fba:value="-999999" />
					<fba:constraint fba:reaction="R_DDPGALA" fba:operation="less" fba:value="999999" />
					<fba:constraint fba:reaction="R_DGK1" fba:operation="greater" fba:value="-999999" />
					<fba:constraint fba:reaction="R_DGK1" fba:operation="less" fba:value="999999" />
					<fba:constraint fba:reaction="R_DGMPtex" fba:operation="greater" fba:value="-999999" />
					<fba:constraint fba:reaction="R_DGMPtex" fba:operation="less" fba:value="999999" />
					<fba:constraint fba:reaction="R_DGSNt2pp" fba:operation="greater" fba:value="0" />
					<fba:constraint fba:reaction="R_DGSNt2pp" fba:operation="less" fba:value="999999" />
					<fba:constraint fba:reaction="R_DGSNtex" fba:operation="greater" fba:value="-999999" />
					<fba:constraint fba:reaction="R_DGSNtex" fba:operation="less" fba:value="999999" />
					<fba:constraint fba:reaction="R_DHAD1" fba:operation="greater" fba:value="0" />
					<fba:constraint fba:reaction="R_DHAD1" fba:operation="less" fba:value="999999" />
					<fba:constraint fba:reaction="R_DHAD2" fba:operation="greater" fba:value="0" />
					<fba:constraint fba:reaction="R_DHAD2" fba:operation="less" fba:value="999999" />
					<fba:constraint fba:reaction="R_DHAPT" fba:operation="greater" fba:value="0" />
					<fba:constraint fba:reaction="R_DHAPT" fba:operation="less" fba:value="999999" />
					<fba:constraint fba:reaction="R_DHAtex" fba:operation="greater" fba:value="-999999" />
					<fba:constraint fba:reaction="R_DHAtex" fba:operation="less" fba:value="999999" />
					<fba:constraint fba:reaction="R_DHAtpp" fba:operation="greater" fba:value="-999999" />
					<fba:constraint fba:reaction="R_DHAtpp" fba:operation="less" fba:value="999999" />
					<fba:constraint fba:reaction="R_DHBD" fba:operation="greater" fba:value="-999999" />
					<fba:constraint fba:reaction="R_DHBD" fba:operation="less" fba:value="999999" />
					<fba:constraint fba:reaction="R_DHBS" fba:operation="greater" fba:value="0" />
					<fba:constraint fba:reaction="R_DHBS" fba:operation="less" fba:value="999999" />
					<fba:constraint fba:reaction="R_DHBSH" fba:operation="greater" fba:value="0" />
					<fba:constraint fba:reaction="R_DHBSH" fba:operation="less" fba:value="999999" />
					<fba:constraint fba:reaction="R_DHCIND" fba:operation="greater" fba:value="0" />
					<fba:constraint fba:reaction="R_DHCIND" fba:operation="less" fba:value="999999" />
					<fba:constraint fba:reaction="R_DHCINDO" fba:operation="greater" fba:value="0" />
					<fba:constraint fba:reaction="R_DHCINDO" fba:operation="less" fba:value="999999" />
					<fba:constraint fba:reaction="R_DHDPRy" fba:operation="greater" fba:value="0" />
					<fba:constraint fba:reaction="R_DHDPRy" fba:operation="less" fba:value="999999" />
					<fba:constraint fba:reaction="R_DHDPS" fba:operation="greater" fba:value="0" />
					<fba:constraint fba:reaction="R_DHDPS" fba:operation="less" fba:value="999999" />
					<fba:constraint fba:reaction="R_DHFR" fba:operation="greater" fba:value="-999999" />
					<fba:constraint fba:reaction="R_DHFR" fba:operation="less" fba:value="999999" />
					<fba:constraint fba:reaction="R_DHFS" fba:operation="greater" fba:value="0" />
					<fba:constraint fba:reaction="R_DHFS" fba:operation="less" fba:value="999999" />
					<fba:constraint fba:reaction="R_DHNAOT4" fba:operation="greater" fba:value="0" />
					<fba:constraint fba:reaction="R_DHNAOT4" fba:operation="less" fba:value="999999" />
					<fba:constraint fba:reaction="R_DHNPA2" fba:operation="greater" fba:value="0" />
					<fba:constraint fba:reaction="R_DHNPA2" fba:operation="less" fba:value="999999" />
					<fba:constraint fba:reaction="R_DHORD2" fba:operation="greater" fba:value="0" />
					<fba:constraint fba:reaction="R_DHORD2" fba:operation="less" fba:value="999999" />
					<fba:constraint fba:reaction="R_DHORD5" fba:operation="greater" fba:value="0" />
					<fba:constraint fba:reaction="R_DHORD5" fba:operation="less" fba:value="999999" />
					<fba:constraint fba:reaction="R_DHORTS" fba:operation="greater" fba:value="-999999" />
					<fba:constraint fba:reaction="R_DHORTS" fba:operation="less" fba:value="999999" />
					<fba:constraint fba:reaction="R_DHPPD" fba:operation="greater" fba:value="0" />
					<fba:constraint fba:reaction="R_DHPPD" fba:operation="less" fba:value="999999" />
					<fba:constraint fba:reaction="R_DHPPDA2" fba:operation="greater" fba:value="0" />
					<fba:constraint fba:reaction="R_DHPPDA2" fba:operation="less" fba:value="999999" />
					<fba:constraint fba:reaction="R_DHPS2" fba:operation="greater" fba:value="0" />
					<fba:constraint fba:reaction="R_DHPS2" fba:operation="less" fba:value="999999" />
					<fba:constraint fba:reaction="R_DHPTDCs" fba:operation="greater" fba:value="0" />
					<fba:constraint fba:reaction="R_DHPTDCs" fba:operation="less" fba:value="999999" />
					<fba:constraint fba:reaction="R_DHPTPE" fba:operation="greater" fba:value="-999999" />
					<fba:constraint fba:reaction="R_DHPTPE" fba:operation="less" fba:value="999999" />
					<fba:constraint fba:reaction="R_DHQS" fba:operation="greater" fba:value="0" />
					<fba:constraint fba:reaction="R_DHQS" fba:operation="less" fba:value="999999" />
					<fba:constraint fba:reaction="R_DHQTi" fba:operation="greater" fba:value="0" />
					<fba:constraint fba:reaction="R_DHQTi" fba:operation="less" fba:value="999999" />
					<fba:constraint fba:reaction="R_DIMPtex" fba:operation="greater" fba:value="-999999" />
					<fba:constraint fba:reaction="R_DIMPtex" fba:operation="less" fba:value="999999" />
					<fba:constraint fba:reaction="R_DINSt2pp" fba:operation="greater" fba:value="0" />
					<fba:constraint fba:reaction="R_DINSt2pp" fba:operation="less" fba:value="999999" />
					<fba:constraint fba:reaction="R_DINStex" fba:operation="greater" fba:value="-999999" />
					<fba:constraint fba:reaction="R_DINStex" fba:operation="less" fba:value="999999" />
					<fba:constraint fba:reaction="R_DKGLCNR1" fba:operation="greater" fba:value="0" />
					<fba:constraint fba:reaction="R_DKGLCNR1" fba:operation="less" fba:value="999999" />
					<fba:constraint fba:reaction="R_DKGLCNR2x" fba:operation="greater" fba:value="0" />
					<fba:constraint fba:reaction="R_DKGLCNR2x" fba:operation="less" fba:value="999999" />
					<fba:constraint fba:reaction="R_DKGLCNR2y" fba:operation="greater" fba:value="0" />
					<fba:constraint fba:reaction="R_DKGLCNR2y" fba:operation="less" fba:value="999999" />
					<fba:constraint fba:reaction="R_DKMPPD" fba:operation="greater" fba:value="0" />
					<fba:constraint fba:reaction="R_DKMPPD" fba:operation="less" fba:value="999999" />
					<fba:constraint fba:reaction="R_DKMPPD3" fba:operation="greater" fba:value="0" />
					<fba:constraint fba:reaction="R_DKMPPD3" fba:operation="less" fba:value="999999" />
					<fba:constraint fba:reaction="R_DMATT" fba:operation="greater" fba:value="0" />
					<fba:constraint fba:reaction="R_DMATT" fba:operation="less" fba:value="999999" />
					<fba:constraint fba:reaction="R_DMPPS" fba:operation="greater" fba:value="0" />
					<fba:constraint fba:reaction="R_DMPPS" fba:operation="less" fba:value="999999" />
					<fba:constraint fba:reaction="R_DMQMT" fba:operation="greater" fba:value="0" />
					<fba:constraint fba:reaction="R_DMQMT" fba:operation="less" fba:value="999999" />
					<fba:constraint fba:reaction="R_DMSOR1" fba:operation="greater" fba:value="0" />
					<fba:constraint fba:reaction="R_DMSOR1" fba:operation="less" fba:value="999999" />
					<fba:constraint fba:reaction="R_DMSOR1pp" fba:operation="greater" fba:value="0" />
					<fba:constraint fba:reaction="R_DMSOR1pp" fba:operation="less" fba:value="999999" />
					<fba:constraint fba:reaction="R_DMSOR2" fba:operation="greater" fba:value="0" />
					<fba:constraint fba:reaction="R_DMSOR2" fba:operation="less" fba:value="999999" />
					<fba:constraint fba:reaction="R_DMSOR2pp" fba:operation="greater" fba:value="0" />
					<fba:constraint fba:reaction="R_DMSOR2pp" fba:operation="less" fba:value="999999" />
					<fba:constraint fba:reaction="R_DMSOtex" fba:operation="greater" fba:value="-999999" />
					<fba:constraint fba:reaction="R_DMSOtex" fba:operation="less" fba:value="999999" />
					<fba:constraint fba:reaction="R_DMStex" fba:operation="greater" fba:value="-999999" />
					<fba:constraint fba:reaction="R_DMStex" fba:operation="less" fba:value="999999" />
					<fba:constraint fba:reaction="R_DM_4HBA" fba:operation="greater" fba:value="0" />
					<fba:constraint fba:reaction="R_DM_4HBA" fba:operation="less" fba:value="999999" />
					<fba:constraint fba:reaction="R_DM_5DRIB" fba:operation="greater" fba:value="0" />
					<fba:constraint fba:reaction="R_DM_5DRIB" fba:operation="less" fba:value="999999" />
					<fba:constraint fba:reaction="R_DM_AACALD" fba:operation="greater" fba:value="0" />
					<fba:constraint fba:reaction="R_DM_AACALD" fba:operation="less" fba:value="999999" />
					<fba:constraint fba:reaction="R_DM_HMFURN" fba:operation="greater" fba:value="0" />
					<fba:constraint fba:reaction="R_DM_HMFURN" fba:operation="less" fba:value="999999" />
					<fba:constraint fba:reaction="R_DM_OXAM" fba:operation="greater" fba:value="0" />
					<fba:constraint fba:reaction="R_DM_OXAM" fba:operation="less" fba:value="999999" />
					<fba:constraint fba:reaction="R_DNMPPA" fba:operation="greater" fba:value="0" />
					<fba:constraint fba:reaction="R_DNMPPA" fba:operation="less" fba:value="999999" />
					<fba:constraint fba:reaction="R_DNTPPA" fba:operation="greater" fba:value="0" />
					<fba:constraint fba:reaction="R_DNTPPA" fba:operation="less" fba:value="999999" />
					<fba:constraint fba:reaction="R_DOGULNR" fba:operation="greater" fba:value="0" />
					<fba:constraint fba:reaction="R_DOGULNR" fba:operation="less" fba:value="999999" />
					<fba:constraint fba:reaction="R_DOPAtex" fba:operation="greater" fba:value="-999999" />
					<fba:constraint fba:reaction="R_DOPAtex" fba:operation="less" fba:value="999999" />
					<fba:constraint fba:reaction="R_DPCOAK" fba:operation="greater" fba:value="0" />
					<fba:constraint fba:reaction="R_DPCOAK" fba:operation="less" fba:value="999999" />
					<fba:constraint fba:reaction="R_DPR" fba:operation="greater" fba:value="0" />
					<fba:constraint fba:reaction="R_DPR" fba:operation="less" fba:value="999999" />
					<fba:constraint fba:reaction="R_DRPA" fba:operation="greater" fba:value="0" />
					<fba:constraint fba:reaction="R_DRPA" fba:operation="less" fba:value="999999" />
					<fba:constraint fba:reaction="R_DSBAO1" fba:operation="greater" fba:value="0" />
					<fba:constraint fba:reaction="R_DSBAO1" fba:operation="less" fba:value="999999" />
					<fba:constraint fba:reaction="R_DSBAO2" fba:operation="greater" fba:value="0" />
					<fba:constraint fba:reaction="R_DSBAO2" fba:operation="less" fba:value="999999" />
					<fba:constraint fba:reaction="R_DSBCGT" fba:operation="greater" fba:value="0" />
					<fba:constraint fba:reaction="R_DSBCGT" fba:operation="less" fba:value="999999" />
					<fba:constraint fba:reaction="R_DSBDR" fba:operation="greater" fba:value="0" />
					<fba:constraint fba:reaction="R_DSBDR" fba:operation="less" fba:value="999999" />
					<fba:constraint fba:reaction="R_DSBGGT" fba:operation="greater" fba:value="0" />
					<fba:constraint fba:reaction="R_DSBGGT" fba:operation="less" fba:value="999999" />
					<fba:constraint fba:reaction="R_DSERDHr" fba:operation="greater" fba:value="-999999" />
					<fba:constraint fba:reaction="R_DSERDHr" fba:operation="less" fba:value="999999" />
					<fba:constraint fba:reaction="R_DSERt2pp" fba:operation="greater" fba:value="0" />
					<fba:constraint fba:reaction="R_DSERt2pp" fba:operation="less" fba:value="999999" />
					<fba:constraint fba:reaction="R_DSERtex" fba:operation="greater" fba:value="-999999" />
					<fba:constraint fba:reaction="R_DSERtex" fba:operation="less" fba:value="999999" />
					<fba:constraint fba:reaction="R_DTMPK" fba:operation="greater" fba:value="-999999" />
					<fba:constraint fba:reaction="R_DTMPK" fba:operation="less" fba:value="999999" />
					<fba:constraint fba:reaction="R_DTMPtex" fba:operation="greater" fba:value="-999999" />
					<fba:constraint fba:reaction="R_DTMPtex" fba:operation="less" fba:value="999999" />
					<fba:constraint fba:reaction="R_DUMPtex" fba:operation="greater" fba:value="-999999" />
					<fba:constraint fba:reaction="R_DUMPtex" fba:operation="less" fba:value="999999" />
					<fba:constraint fba:reaction="R_DURIK1" fba:operation="greater" fba:value="0" />
					<fba:constraint fba:reaction="R_DURIK1" fba:operation="less" fba:value="999999" />
					<fba:constraint fba:reaction="R_DURIPP" fba:operation="greater" fba:value="-999999" />
					<fba:constraint fba:reaction="R_DURIPP" fba:operation="less" fba:value="999999" />
					<fba:constraint fba:reaction="R_DURIt2pp" fba:operation="greater" fba:value="0" />
					<fba:constraint fba:reaction="R_DURIt2pp" fba:operation="less" fba:value="999999" />
					<fba:constraint fba:reaction="R_DURItex" fba:operation="greater" fba:value="-999999" />
					<fba:constraint fba:reaction="R_DURItex" fba:operation="less" fba:value="999999" />
					<fba:constraint fba:reaction="R_DUTPDP" fba:operation="greater" fba:value="0" />
					<fba:constraint fba:reaction="R_DUTPDP" fba:operation="less" fba:value="999999" />
					<fba:constraint fba:reaction="R_DXPRIi" fba:operation="greater" fba:value="0" />
					<fba:constraint fba:reaction="R_DXPRIi" fba:operation="less" fba:value="999999" />
					<fba:constraint fba:reaction="R_DXPS" fba:operation="greater" fba:value="0" />
					<fba:constraint fba:reaction="R_DXPS" fba:operation="less" fba:value="999999" />
					<fba:constraint fba:reaction="R_DXYLK" fba:operation="greater" fba:value="0" />
					<fba:constraint fba:reaction="R_DXYLK" fba:operation="less" fba:value="999999" />
					<fba:constraint fba:reaction="R_D_LACt2pp" fba:operation="greater" fba:value="-999999" />
					<fba:constraint fba:reaction="R_D_LACt2pp" fba:operation="less" fba:value="999999" />
					<fba:constraint fba:reaction="R_D_LACtex" fba:operation="greater" fba:value="-999999" />
					<fba:constraint fba:reaction="R_D_LACtex" fba:operation="less" fba:value="999999" />
					<fba:constraint fba:reaction="R_E4PD" fba:operation="greater" fba:value="-999999" />
					<fba:constraint fba:reaction="R_E4PD" fba:operation="less" fba:value="999999" />
					<fba:constraint fba:reaction="R_EAR100x" fba:operation="greater" fba:value="0" />
					<fba:constraint fba:reaction="R_EAR100x" fba:operation="less" fba:value="999999" />
					<fba:constraint fba:reaction="R_EAR100y" fba:operation="greater" fba:value="0" />
					<fba:constraint fba:reaction="R_EAR100y" fba:operation="less" fba:value="999999" />
					<fba:constraint fba:reaction="R_EAR120x" fba:operation="greater" fba:value="0" />
					<fba:constraint fba:reaction="R_EAR120x" fba:operation="less" fba:value="999999" />
					<fba:constraint fba:reaction="R_EAR120y" fba:operation="greater" fba:value="0" />
					<fba:constraint fba:reaction="R_EAR120y" fba:operation="less" fba:value="999999" />
					<fba:constraint fba:reaction="R_EAR121x" fba:operation="greater" fba:value="0" />
					<fba:constraint fba:reaction="R_EAR121x" fba:operation="less" fba:value="999999" />
					<fba:constraint fba:reaction="R_EAR121y" fba:operation="greater" fba:value="0" />
					<fba:constraint fba:reaction="R_EAR121y" fba:operation="less" fba:value="999999" />
					<fba:constraint fba:reaction="R_EAR140x" fba:operation="greater" fba:value="0" />
					<fba:constraint fba:reaction="R_EAR140x" fba:operation="less" fba:value="999999" />
					<fba:constraint fba:reaction="R_EAR140y" fba:operation="greater" fba:value="0" />
					<fba:constraint fba:reaction="R_EAR140y" fba:operation="less" fba:value="999999" />
					<fba:constraint fba:reaction="R_EAR141x" fba:operation="greater" fba:value="0" />
					<fba:constraint fba:reaction="R_EAR141x" fba:operation="less" fba:value="999999" />
					<fba:constraint fba:reaction="R_EAR141y" fba:operation="greater" fba:value="0" />
					<fba:constraint fba:reaction="R_EAR141y" fba:operation="less" fba:value="999999" />
					<fba:constraint fba:reaction="R_EAR160x" fba:operation="greater" fba:value="0" />
					<fba:constraint fba:reaction="R_EAR160x" fba:operation="less" fba:value="999999" />
					<fba:constraint fba:reaction="R_EAR160y" fba:operation="greater" fba:value="0" />
					<fba:constraint fba:reaction="R_EAR160y" fba:operation="less" fba:value="999999" />
					<fba:constraint fba:reaction="R_EAR161x" fba:operation="greater" fba:value="0" />
					<fba:constraint fba:reaction="R_EAR161x" fba:operation="less" fba:value="999999" />
					<fba:constraint fba:reaction="R_EAR161y" fba:operation="greater" fba:value="0" />
					<fba:constraint fba:reaction="R_EAR161y" fba:operation="less" fba:value="999999" />
					<fba:constraint fba:reaction="R_EAR180x" fba:operation="greater" fba:value="0" />
					<fba:constraint fba:reaction="R_EAR180x" fba:operation="less" fba:value="999999" />
					<fba:constraint fba:reaction="R_EAR180y" fba:operation="greater" fba:value="0" />
					<fba:constraint fba:reaction="R_EAR180y" fba:operation="less" fba:value="999999" />
					<fba:constraint fba:reaction="R_EAR181x" fba:operation="greater" fba:value="0" />
					<fba:constraint fba:reaction="R_EAR181x" fba:operation="less" fba:value="999999" />
					<fba:constraint fba:reaction="R_EAR181y" fba:operation="greater" fba:value="0" />
					<fba:constraint fba:reaction="R_EAR181y" fba:operation="less" fba:value="999999" />
					<fba:constraint fba:reaction="R_EAR40x" fba:operation="greater" fba:value="0" />
					<fba:constraint fba:reaction="R_EAR40x" fba:operation="less" fba:value="999999" />
					<fba:constraint fba:reaction="R_EAR40y" fba:operation="greater" fba:value="0" />
					<fba:constraint fba:reaction="R_EAR40y" fba:operation="less" fba:value="999999" />
					<fba:constraint fba:reaction="R_EAR60x" fba:operation="greater" fba:value="0" />
					<fba:constraint fba:reaction="R_EAR60x" fba:operation="less" fba:value="999999" />
					<fba:constraint fba:reaction="R_EAR60y" fba:operation="greater" fba:value="0" />
					<fba:constraint fba:reaction="R_EAR60y" fba:operation="less" fba:value="999999" />
					<fba:constraint fba:reaction="R_EAR80x" fba:operation="greater" fba:value="0" />
					<fba:constraint fba:reaction="R_EAR80x" fba:operation="less" fba:value="999999" />
					<fba:constraint fba:reaction="R_EAR80y" fba:operation="greater" fba:value="0" />
					<fba:constraint fba:reaction="R_EAR80y" fba:operation="less" fba:value="999999" />
					<fba:constraint fba:reaction="R_ECA4COLIPAtex" fba:operation="greater" fba:value="0" />
					<fba:constraint fba:reaction="R_ECA4COLIPAtex" fba:operation="less" fba:value="999999" />
					<fba:constraint fba:reaction="R_ECA4OALpp" fba:operation="greater" fba:value="0" />
					<fba:constraint fba:reaction="R_ECA4OALpp" fba:operation="less" fba:value="999999" />
					<fba:constraint fba:reaction="R_ECAP1pp" fba:operation="greater" fba:value="0" />
					<fba:constraint fba:reaction="R_ECAP1pp" fba:operation="less" fba:value="999999" />
					<fba:constraint fba:reaction="R_ECAP2pp" fba:operation="greater" fba:value="0" />
					<fba:constraint fba:reaction="R_ECAP2pp" fba:operation="less" fba:value="999999" />
					<fba:constraint fba:reaction="R_ECAP3pp" fba:operation="greater" fba:value="0" />
					<fba:constraint fba:reaction="R_ECAP3pp" fba:operation="less" fba:value="999999" />
					<fba:constraint fba:reaction="R_ECAtpp" fba:operation="greater" fba:value="0" />
					<fba:constraint fba:reaction="R_ECAtpp" fba:operation="less" fba:value="999999" />
					<fba:constraint fba:reaction="R_ECOAH1" fba:operation="greater" fba:value="-999999" />
					<fba:constraint fba:reaction="R_ECOAH1" fba:operation="less" fba:value="999999" />
					<fba:constraint fba:reaction="R_ECOAH2" fba:operation="greater" fba:value="-999999" />
					<fba:constraint fba:reaction="R_ECOAH2" fba:operation="less" fba:value="999999" />
					<fba:constraint fba:reaction="R_ECOAH3" fba:operation="greater" fba:value="-999999" />
					<fba:constraint fba:reaction="R_ECOAH3" fba:operation="less" fba:value="999999" />
					<fba:constraint fba:reaction="R_ECOAH4" fba:operation="greater" fba:value="-999999" />
					<fba:constraint fba:reaction="R_ECOAH4" fba:operation="less" fba:value="999999" />
					<fba:constraint fba:reaction="R_ECOAH5" fba:operation="greater" fba:value="-999999" />
					<fba:constraint fba:reaction="R_ECOAH5" fba:operation="less" fba:value="999999" />
					<fba:constraint fba:reaction="R_ECOAH6" fba:operation="greater" fba:value="-999999" />
					<fba:constraint fba:reaction="R_ECOAH6" fba:operation="less" fba:value="999999" />
					<fba:constraint fba:reaction="R_ECOAH7" fba:operation="greater" fba:value="-999999" />
					<fba:constraint fba:reaction="R_ECOAH7" fba:operation="less" fba:value="999999" />
					<fba:constraint fba:reaction="R_ECOAH8" fba:operation="greater" fba:value="-999999" />
					<fba:constraint fba:reaction="R_ECOAH8" fba:operation="less" fba:value="999999" />
					<fba:constraint fba:reaction="R_EDA" fba:operation="greater" fba:value="0" />
					<fba:constraint fba:reaction="R_EDA" fba:operation="less" fba:value="999999" />
					<fba:constraint fba:reaction="R_EDD" fba:operation="greater" fba:value="0" />
					<fba:constraint fba:reaction="R_EDD" fba:operation="less" fba:value="999999" />
					<fba:constraint fba:reaction="R_EDTXS1" fba:operation="greater" fba:value="0" />
					<fba:constraint fba:reaction="R_EDTXS1" fba:operation="less" fba:value="999999" />
					<fba:constraint fba:reaction="R_EDTXS2" fba:operation="greater" fba:value="0" />
					<fba:constraint fba:reaction="R_EDTXS2" fba:operation="less" fba:value="999999" />
					<fba:constraint fba:reaction="R_EDTXS3" fba:operation="greater" fba:value="0" />
					<fba:constraint fba:reaction="R_EDTXS3" fba:operation="less" fba:value="999999" />
					<fba:constraint fba:reaction="R_EDTXS4" fba:operation="greater" fba:value="0" />
					<fba:constraint fba:reaction="R_EDTXS4" fba:operation="less" fba:value="999999" />
					<fba:constraint fba:reaction="R_ENLIPAtex" fba:operation="greater" fba:value="0" />
					<fba:constraint fba:reaction="R_ENLIPAtex" fba:operation="less" fba:value="999999" />
					<fba:constraint fba:reaction="R_ENO" fba:operation="greater" fba:value="-999999" />
					<fba:constraint fba:reaction="R_ENO" fba:operation="less" fba:value="999999" />
					<fba:constraint fba:reaction="R_ENTCS" fba:operation="greater" fba:value="0" />
					<fba:constraint fba:reaction="R_ENTCS" fba:operation="less" fba:value="999999" />
					<fba:constraint fba:reaction="R_ENTERES" fba:operation="greater" fba:value="0" />
					<fba:constraint fba:reaction="R_ENTERES" fba:operation="less" fba:value="999999" />
					<fba:constraint fba:reaction="R_ENTERES2" fba:operation="greater" fba:value="0" />
					<fba:constraint fba:reaction="R_ENTERES2" fba:operation="less" fba:value="999999" />
					<fba:constraint fba:reaction="R_ETHAAL" fba:operation="greater" fba:value="0" />
					<fba:constraint fba:reaction="R_ETHAAL" fba:operation="less" fba:value="999999" />
					<fba:constraint fba:reaction="R_ETHAt2pp" fba:operation="greater" fba:value="0" />
					<fba:constraint fba:reaction="R_ETHAt2pp" fba:operation="less" fba:value="999999" />
					<fba:constraint fba:reaction="R_ETHAtex" fba:operation="greater" fba:value="-999999" />
					<fba:constraint fba:reaction="R_ETHAtex" fba:operation="less" fba:value="999999" />
					<fba:constraint fba:reaction="R_ETHSO3abcpp" fba:operation="greater" fba:value="0" />
					<fba:constraint fba:reaction="R_ETHSO3abcpp" fba:operation="less" fba:value="999999" />
					<fba:constraint fba:reaction="R_ETHSO3tex" fba:operation="greater" fba:value="-999999" />
					<fba:constraint fba:reaction="R_ETHSO3tex" fba:operation="less" fba:value="999999" />
					<fba:constraint fba:reaction="R_ETOHt2rpp" fba:operation="greater" fba:value="-999999" />
					<fba:constraint fba:reaction="R_ETOHt2rpp" fba:operation="less" fba:value="999999" />
					<fba:constraint fba:reaction="R_ETOHtex" fba:operation="greater" fba:value="-999999" />
					<fba:constraint fba:reaction="R_ETOHtex" fba:operation="less" fba:value="999999" />
					<fba:constraint fba:reaction="R_EX_12ppd_R_e_" fba:operation="greater" fba:value="0" />
					<fba:constraint fba:reaction="R_EX_12ppd_R_e_" fba:operation="less" fba:value="999999" />
					<fba:constraint fba:reaction="R_EX_12ppd_S_e_" fba:operation="greater" fba:value="0" />
					<fba:constraint fba:reaction="R_EX_12ppd_S_e_" fba:operation="less" fba:value="999999" />
					<fba:constraint fba:reaction="R_EX_14glucan_e_" fba:operation="greater" fba:value="0" />
					<fba:constraint fba:reaction="R_EX_14glucan_e_" fba:operation="less" fba:value="999999" />
					<fba:constraint fba:reaction="R_EX_15dap_e_" fba:operation="greater" fba:value="0" />
					<fba:constraint fba:reaction="R_EX_15dap_e_" fba:operation="less" fba:value="999999" />
					<fba:constraint fba:reaction="R_EX_23camp_e_" fba:operation="greater" fba:value="0" />
					<fba:constraint fba:reaction="R_EX_23camp_e_" fba:operation="less" fba:value="999999" />
					<fba:constraint fba:reaction="R_EX_23ccmp_e_" fba:operation="greater" fba:value="0" />
					<fba:constraint fba:reaction="R_EX_23ccmp_e_" fba:operation="less" fba:value="999999" />
					<fba:constraint fba:reaction="R_EX_23cgmp_e_" fba:operation="greater" fba:value="0" />
					<fba:constraint fba:reaction="R_EX_23cgmp_e_" fba:operation="less" fba:value="999999" />
					<fba:constraint fba:reaction="R_EX_23cump_e_" fba:operation="greater" fba:value="0" />
					<fba:constraint fba:reaction="R_EX_23cump_e_" fba:operation="less" fba:value="999999" />
					<fba:constraint fba:reaction="R_EX_23dappa_e_" fba:operation="greater" fba:value="0" />
					<fba:constraint fba:reaction="R_EX_23dappa_e_" fba:operation="less" fba:value="999999" />
					<fba:constraint fba:reaction="R_EX_26dap_M_e_" fba:operation="greater" fba:value="0" />
					<fba:constraint fba:reaction="R_EX_26dap_M_e_" fba:operation="less" fba:value="999999" />
					<fba:constraint fba:reaction="R_EX_2ddglcn_e_" fba:operation="greater" fba:value="0" />
					<fba:constraint fba:reaction="R_EX_2ddglcn_e_" fba:operation="less" fba:value="999999" />
					<fba:constraint fba:reaction="R_EX_34dhpac_e_" fba:operation="greater" fba:value="0" />
					<fba:constraint fba:reaction="R_EX_34dhpac_e_" fba:operation="less" fba:value="999999" />
					<fba:constraint fba:reaction="R_EX_3amp_e_" fba:operation="greater" fba:value="0" />
					<fba:constraint fba:reaction="R_EX_3amp_e_" fba:operation="less" fba:value="999999" />
					<fba:constraint fba:reaction="R_EX_3cmp_e_" fba:operation="greater" fba:value="0" />
					<fba:constraint fba:reaction="R_EX_3cmp_e_" fba:operation="less" fba:value="999999" />
					<fba:constraint fba:reaction="R_EX_3gmp_e_" fba:operation="greater" fba:value="0" />
					<fba:constraint fba:reaction="R_EX_3gmp_e_" fba:operation="less" fba:value="999999" />
					<fba:constraint fba:reaction="R_EX_3hcinnm_e_" fba:operation="greater" fba:value="0" />
					<fba:constraint fba:reaction="R_EX_3hcinnm_e_" fba:operation="less" fba:value="999999" />
					<fba:constraint fba:reaction="R_EX_3hpppn_e_" fba:operation="greater" fba:value="0" />
					<fba:constraint fba:reaction="R_EX_3hpppn_e_" fba:operation="less" fba:value="999999" />
					<fba:constraint fba:reaction="R_EX_3ump_e_" fba:operation="greater" fba:value="0" />
					<fba:constraint fba:reaction="R_EX_3ump_e_" fba:operation="less" fba:value="999999" />
					<fba:constraint fba:reaction="R_EX_4abut_e_" fba:operation="greater" fba:value="0" />
					<fba:constraint fba:reaction="R_EX_4abut_e_" fba:operation="less" fba:value="999999" />
					<fba:constraint fba:reaction="R_EX_4hoxpacd_e_" fba:operation="greater" fba:value="0" />
					<fba:constraint fba:reaction="R_EX_4hoxpacd_e_" fba:operation="less" fba:value="999999" />
					<fba:constraint fba:reaction="R_EX_5dglcn_e_" fba:operation="greater" fba:value="0" />
					<fba:constraint fba:reaction="R_EX_5dglcn_e_" fba:operation="less" fba:value="999999" />
					<fba:constraint fba:reaction="R_EX_LalaDgluMdapDala_e_" fba:operation="greater" fba:value="0" />
					<fba:constraint fba:reaction="R_EX_LalaDgluMdapDala_e_" fba:operation="less" fba:value="999999" />
					<fba:constraint fba:reaction="R_EX_LalaDgluMdap_e_" fba:operation="greater" fba:value="0" />
					<fba:constraint fba:reaction="R_EX_LalaDgluMdap_e_" fba:operation="less" fba:value="999999" />
					<fba:constraint fba:reaction="R_EX_ac_e_" fba:operation="greater" fba:value="0" />
					<fba:constraint fba:reaction="R_EX_ac_e_" fba:operation="less" fba:value="999999" />
					<fba:constraint fba:reaction="R_EX_acac_e_" fba:operation="greater" fba:value="0" />
					<fba:constraint fba:reaction="R_EX_acac_e_" fba:operation="less" fba:value="999999" />
					<fba:constraint fba:reaction="R_EX_acald_e_" fba:operation="greater" fba:value="0" />
					<fba:constraint fba:reaction="R_EX_acald_e_" fba:operation="less" fba:value="999999" />
					<fba:constraint fba:reaction="R_EX_acgal1p_e_" fba:operation="greater" fba:value="0" />
					<fba:constraint fba:reaction="R_EX_acgal1p_e_" fba:operation="less" fba:value="999999" />
					<fba:constraint fba:reaction="R_EX_acgal_e_" fba:operation="greater" fba:value="0" />
					<fba:constraint fba:reaction="R_EX_acgal_e_" fba:operation="less" fba:value="999999" />
					<fba:constraint fba:reaction="R_EX_acgam1p_e_" fba:operation="greater" fba:value="0" />
					<fba:constraint fba:reaction="R_EX_acgam1p_e_" fba:operation="less" fba:value="999999" />
					<fba:constraint fba:reaction="R_EX_acgam_e_" fba:operation="greater" fba:value="0" />
					<fba:constraint fba:reaction="R_EX_acgam_e_" fba:operation="less" fba:value="999999" />
					<fba:constraint fba:reaction="R_EX_acmana_e_" fba:operation="greater" fba:value="0" />
					<fba:constraint fba:reaction="R_EX_acmana_e_" fba:operation="less" fba:value="999999" />
					<fba:constraint fba:reaction="R_EX_acmum_e_" fba:operation="greater" fba:value="0" />
					<fba:constraint fba:reaction="R_EX_acmum_e_" fba:operation="less" fba:value="999999" />
					<fba:constraint fba:reaction="R_EX_acnam_e_" fba:operation="greater" fba:value="0" />
					<fba:constraint fba:reaction="R_EX_acnam_e_" fba:operation="less" fba:value="999999" />
					<fba:constraint fba:reaction="R_EX_acolipa_e_" fba:operation="greater" fba:value="0" />
					<fba:constraint fba:reaction="R_EX_acolipa_e_" fba:operation="less" fba:value="999999" />
					<fba:constraint fba:reaction="R_EX_acser_e_" fba:operation="greater" fba:value="0" />
					<fba:constraint fba:reaction="R_EX_acser_e_" fba:operation="less" fba:value="999999" />
					<fba:constraint fba:reaction="R_EX_ade_e_" fba:operation="greater" fba:value="0" />
					<fba:constraint fba:reaction="R_EX_ade_e_" fba:operation="less" fba:value="999999" />
					<fba:constraint fba:reaction="R_EX_adn_e_" fba:operation="greater" fba:value="0" />
					<fba:constraint fba:reaction="R_EX_adn_e_" fba:operation="less" fba:value="999999" />
					<fba:constraint fba:reaction="R_EX_adocbl_e_" fba:operation="greater" fba:value="0" />
					<fba:constraint fba:reaction="R_EX_adocbl_e_" fba:operation="less" fba:value="999999" />
					<fba:constraint fba:reaction="R_EX_ag_e_" fba:operation="greater" fba:value="0" />
					<fba:constraint fba:reaction="R_EX_ag_e_" fba:operation="less" fba:value="999999" />
					<fba:constraint fba:reaction="R_EX_agm_e_" fba:operation="greater" fba:value="0" />
					<fba:constraint fba:reaction="R_EX_agm_e_" fba:operation="less" fba:value="999999" />
					<fba:constraint fba:reaction="R_EX_akg_e_" fba:operation="greater" fba:value="0" />
					<fba:constraint fba:reaction="R_EX_akg_e_" fba:operation="less" fba:value="999999" />
					<fba:constraint fba:reaction="R_EX_ala_B_e_" fba:operation="greater" fba:value="0" />
					<fba:constraint fba:reaction="R_EX_ala_B_e_" fba:operation="less" fba:value="999999" />
					<fba:constraint fba:reaction="R_EX_ala_D_e_" fba:operation="greater" fba:value="0" />
					<fba:constraint fba:reaction="R_EX_ala_D_e_" fba:operation="less" fba:value="999999" />
					<fba:constraint fba:reaction="R_EX_ala_L_e_" fba:operation="greater" fba:value="0" />
					<fba:constraint fba:reaction="R_EX_ala_L_e_" fba:operation="less" fba:value="999999" />
					<fba:constraint fba:reaction="R_EX_alaala_e_" fba:operation="greater" fba:value="0" />
					<fba:constraint fba:reaction="R_EX_alaala_e_" fba:operation="less" fba:value="999999" />
					<fba:constraint fba:reaction="R_EX_all_D_e_" fba:operation="greater" fba:value="0" />
					<fba:constraint fba:reaction="R_EX_all_D_e_" fba:operation="less" fba:value="999999" />
					<fba:constraint fba:reaction="R_EX_alltn_e_" fba:operation="greater" fba:value="0" />
					<fba:constraint fba:reaction="R_EX_alltn_e_" fba:operation="less" fba:value="999999" />
					<fba:constraint fba:reaction="R_EX_amp_e_" fba:operation="greater" fba:value="0" />
					<fba:constraint fba:reaction="R_EX_amp_e_" fba:operation="less" fba:value="999999" />
					<fba:constraint fba:reaction="R_EX_anhgm_e_" fba:operation="greater" fba:value="0" />
					<fba:constraint fba:reaction="R_EX_anhgm_e_" fba:operation="less" fba:value="999999" />
					<fba:constraint fba:reaction="R_EX_arab_L_e_" fba:operation="greater" fba:value="0" />
					<fba:constraint fba:reaction="R_EX_arab_L_e_" fba:operation="less" fba:value="999999" />
					<fba:constraint fba:reaction="R_EX_arbtn_e_" fba:operation="greater" fba:value="0" />
					<fba:constraint fba:reaction="R_EX_arbtn_e_" fba:operation="less" fba:value="999999" />
					<fba:constraint fba:reaction="R_EX_arbtn_fe3_e_" fba:operation="greater" fba:value="0" />
					<fba:constraint fba:reaction="R_EX_arbtn_fe3_e_" fba:operation="less" fba:value="999999" />
					<fba:constraint fba:reaction="R_EX_arg_L_e_" fba:operation="greater" fba:value="0" />
					<fba:constraint fba:reaction="R_EX_arg_L_e_" fba:operation="less" fba:value="999999" />
					<fba:constraint fba:reaction="R_EX_ascb_L_e_" fba:operation="greater" fba:value="0" />
					<fba:constraint fba:reaction="R_EX_ascb_L_e_" fba:operation="less" fba:value="999999" />
					<fba:constraint fba:reaction="R_EX_asn_L_e_" fba:operation="greater" fba:value="0" />
					<fba:constraint fba:reaction="R_EX_asn_L_e_" fba:operation="less" fba:value="999999" />
					<fba:constraint fba:reaction="R_EX_aso3_e_" fba:operation="greater" fba:value="0" />
					<fba:constraint fba:reaction="R_EX_aso3_e_" fba:operation="less" fba:value="999999" />
					<fba:constraint fba:reaction="R_EX_asp_L_e_" fba:operation="greater" fba:value="0" />
					<fba:constraint fba:reaction="R_EX_asp_L_e_" fba:operation="less" fba:value="999999" />
					<fba:constraint fba:reaction="R_EX_but_e_" fba:operation="greater" fba:value="0" />
					<fba:constraint fba:reaction="R_EX_but_e_" fba:operation="less" fba:value="999999" />
					<fba:constraint fba:reaction="R_EX_butso3_e_" fba:operation="greater" fba:value="0" />
					<fba:constraint fba:reaction="R_EX_butso3_e_" fba:operation="less" fba:value="999999" />
					<fba:constraint fba:reaction="R_EX_ca2_e_" fba:operation="greater" fba:value="-999999" />
					<fba:constraint fba:reaction="R_EX_ca2_e_" fba:operation="less" fba:value="999999" />
					<fba:constraint fba:reaction="R_EX_cbi_e_" fba:operation="greater" fba:value="0" />
					<fba:constraint fba:reaction="R_EX_cbi_e_" fba:operation="less" fba:value="999999" />
					<fba:constraint fba:reaction="R_EX_cbl1_e_" fba:operation="greater" fba:value="-0.01" />
					<fba:constraint fba:reaction="R_EX_cbl1_e_" fba:operation="less" fba:value="999999" />
					<fba:constraint fba:reaction="R_EX_cd2_e_" fba:operation="greater" fba:value="0" />
					<fba:constraint fba:reaction="R_EX_cd2_e_" fba:operation="less" fba:value="999999" />
					<fba:constraint fba:reaction="R_EX_cgly_e_" fba:operation="greater" fba:value="0" />
					<fba:constraint fba:reaction="R_EX_cgly_e_" fba:operation="less" fba:value="999999" />
					<fba:constraint fba:reaction="R_EX_chol_e_" fba:operation="greater" fba:value="0" />
					<fba:constraint fba:reaction="R_EX_chol_e_" fba:operation="less" fba:value="999999" />
					<fba:constraint fba:reaction="R_EX_cit_e_" fba:operation="greater" fba:value="0" />
					<fba:constraint fba:reaction="R_EX_cit_e_" fba:operation="less" fba:value="999999" />
					<fba:constraint fba:reaction="R_EX_cl_e_" fba:operation="greater" fba:value="-999999" />
					<fba:constraint fba:reaction="R_EX_cl_e_" fba:operation="less" fba:value="999999" />
					<fba:constraint fba:reaction="R_EX_cmp_e_" fba:operation="greater" fba:value="0" />
					<fba:constraint fba:reaction="R_EX_cmp_e_" fba:operation="less" fba:value="999999" />
					<fba:constraint fba:reaction="R_EX_co2_e_" fba:operation="greater" fba:value="-999999" />
					<fba:constraint fba:reaction="R_EX_co2_e_" fba:operation="less" fba:value="999999" />
					<fba:constraint fba:reaction="R_EX_cobalt2_e_" fba:operation="greater" fba:value="-999999" />
					<fba:constraint fba:reaction="R_EX_cobalt2_e_" fba:operation="less" fba:value="999999" />
					<fba:constraint fba:reaction="R_EX_colipa_e_" fba:operation="greater" fba:value="0" />
					<fba:constraint fba:reaction="R_EX_colipa_e_" fba:operation="less" fba:value="999999" />
					<fba:constraint fba:reaction="R_EX_cpgn_e_" fba:operation="greater" fba:value="0" />
					<fba:constraint fba:reaction="R_EX_cpgn_e_" fba:operation="less" fba:value="999999" />
					<fba:constraint fba:reaction="R_EX_cpgn_un_e_" fba:operation="greater" fba:value="0" />
					<fba:constraint fba:reaction="R_EX_cpgn_un_e_" fba:operation="less" fba:value="999999" />
					<fba:constraint fba:reaction="R_EX_crn_e_" fba:operation="greater" fba:value="0" />
					<fba:constraint fba:reaction="R_EX_crn_e_" fba:operation="less" fba:value="999999" />
					<fba:constraint fba:reaction="R_EX_csn_e_" fba:operation="greater" fba:value="0" />
					<fba:constraint fba:reaction="R_EX_csn_e_" fba:operation="less" fba:value="999999" />
					<fba:constraint fba:reaction="R_EX_cu2_e_" fba:operation="greater" fba:value="-999999" />
					<fba:constraint fba:reaction="R_EX_cu2_e_" fba:operation="less" fba:value="999999" />
					<fba:constraint fba:reaction="R_EX_cu_e_" fba:operation="greater" fba:value="0" />
					<fba:constraint fba:reaction="R_EX_cu_e_" fba:operation="less" fba:value="999999" />
					<fba:constraint fba:reaction="R_EX_cyan_e_" fba:operation="greater" fba:value="0" />
					<fba:constraint fba:reaction="R_EX_cyan_e_" fba:operation="less" fba:value="999999" />
					<fba:constraint fba:reaction="R_EX_cynt_e_" fba:operation="greater" fba:value="0" />
					<fba:constraint fba:reaction="R_EX_cynt_e_" fba:operation="less" fba:value="999999" />
					<fba:constraint fba:reaction="R_EX_cys_D_e_" fba:operation="greater" fba:value="0" />
					<fba:constraint fba:reaction="R_EX_cys_D_e_" fba:operation="less" fba:value="999999" />
					<fba:constraint fba:reaction="R_EX_cys_L_e_" fba:operation="greater" fba:value="0" />
					<fba:constraint fba:reaction="R_EX_cys_L_e_" fba:operation="less" fba:value="999999" />
					<fba:constraint fba:reaction="R_EX_cytd_e_" fba:operation="greater" fba:value="0" />
					<fba:constraint fba:reaction="R_EX_cytd_e_" fba:operation="less" fba:value="999999" />
					<fba:constraint fba:reaction="R_EX_dad_2_e_" fba:operation="greater" fba:value="0" />
					<fba:constraint fba:reaction="R_EX_dad_2_e_" fba:operation="less" fba:value="999999" />
					<fba:constraint fba:reaction="R_EX_damp_e_" fba:operation="greater" fba:value="0" />
					<fba:constraint fba:reaction="R_EX_damp_e_" fba:operation="less" fba:value="999999" />
					<fba:constraint fba:reaction="R_EX_dca_e_" fba:operation="greater" fba:value="0" />
					<fba:constraint fba:reaction="R_EX_dca_e_" fba:operation="less" fba:value="999999" />
					<fba:constraint fba:reaction="R_EX_dcmp_e_" fba:operation="greater" fba:value="0" />
					<fba:constraint fba:reaction="R_EX_dcmp_e_" fba:operation="less" fba:value="999999" />
					<fba:constraint fba:reaction="R_EX_dcyt_e_" fba:operation="greater" fba:value="0" />
					<fba:constraint fba:reaction="R_EX_dcyt_e_" fba:operation="less" fba:value="999999" />
					<fba:constraint fba:reaction="R_EX_ddca_e_" fba:operation="greater" fba:value="0" />
					<fba:constraint fba:reaction="R_EX_ddca_e_" fba:operation="less" fba:value="999999" />
					<fba:constraint fba:reaction="R_EX_dgmp_e_" fba:operation="greater" fba:value="0" />
					<fba:constraint fba:reaction="R_EX_dgmp_e_" fba:operation="less" fba:value="999999" />
					<fba:constraint fba:reaction="R_EX_dgsn_e_" fba:operation="greater" fba:value="0" />
					<fba:constraint fba:reaction="R_EX_dgsn_e_" fba:operation="less" fba:value="999999" />
					<fba:constraint fba:reaction="R_EX_dha_e_" fba:operation="greater" fba:value="0" />
					<fba:constraint fba:reaction="R_EX_dha_e_" fba:operation="less" fba:value="999999" />
					<fba:constraint fba:reaction="R_EX_dimp_e_" fba:operation="greater" fba:value="0" />
					<fba:constraint fba:reaction="R_EX_dimp_e_" fba:operation="less" fba:value="999999" />
					<fba:constraint fba:reaction="R_EX_din_e_" fba:operation="greater" fba:value="0" />
					<fba:constraint fba:reaction="R_EX_din_e_" fba:operation="less" fba:value="999999" />
					<fba:constraint fba:reaction="R_EX_dms_e_" fba:operation="greater" fba:value="0" />
					<fba:constraint fba:reaction="R_EX_dms_e_" fba:operation="less" fba:value="999999" />
					<fba:constraint fba:reaction="R_EX_dmso_e_" fba:operation="greater" fba:value="0" />
					<fba:constraint fba:reaction="R_EX_dmso_e_" fba:operation="less" fba:value="999999" />
					<fba:constraint fba:reaction="R_EX_dopa_e_" fba:operation="greater" fba:value="0" />
					<fba:constraint fba:reaction="R_EX_dopa_e_" fba:operation="less" fba:value="999999" />
					<fba:constraint fba:reaction="R_EX_dtmp_e_" fba:operation="greater" fba:value="0" />
					<fba:constraint fba:reaction="R_EX_dtmp_e_" fba:operation="less" fba:value="999999" />
					<fba:constraint fba:reaction="R_EX_dump_e_" fba:operation="greater" fba:value="0" />
					<fba:constraint fba:reaction="R_EX_dump_e_" fba:operation="less" fba:value="999999" />
					<fba:constraint fba:reaction="R_EX_duri_e_" fba:operation="greater" fba:value="0" />
					<fba:constraint fba:reaction="R_EX_duri_e_" fba:operation="less" fba:value="999999" />
					<fba:constraint fba:reaction="R_EX_eca4colipa_e_" fba:operation="greater" fba:value="0" />
					<fba:constraint fba:reaction="R_EX_eca4colipa_e_" fba:operation="less" fba:value="999999" />
					<fba:constraint fba:reaction="R_EX_enlipa_e_" fba:operation="greater" fba:value="0" />
					<fba:constraint fba:reaction="R_EX_enlipa_e_" fba:operation="less" fba:value="999999" />
					<fba:constraint fba:reaction="R_EX_enter_e_" fba:operation="greater" fba:value="0" />
					<fba:constraint fba:reaction="R_EX_enter_e_" fba:operation="less" fba:value="999999" />
					<fba:constraint fba:reaction="R_EX_etha_e_" fba:operation="greater" fba:value="0" />
					<fba:constraint fba:reaction="R_EX_etha_e_" fba:operation="less" fba:value="999999" />
					<fba:constraint fba:reaction="R_EX_ethso3_e_" fba:operation="greater" fba:value="0" />
					<fba:constraint fba:reaction="R_EX_ethso3_e_" fba:operation="less" fba:value="999999" />
					<fba:constraint fba:reaction="R_EX_etoh_e_" fba:operation="greater" fba:value="0" />
					<fba:constraint fba:reaction="R_EX_etoh_e_" fba:operation="less" fba:value="999999" />
					<fba:constraint fba:reaction="R_EX_f6p_e_" fba:operation="greater" fba:value="0" />
					<fba:constraint fba:reaction="R_EX_f6p_e_" fba:operation="less" fba:value="999999" />
					<fba:constraint fba:reaction="R_EX_fald_e_" fba:operation="greater" fba:value="0" />
					<fba:constraint fba:reaction="R_EX_fald_e_" fba:operation="less" fba:value="999999" />
					<fba:constraint fba:reaction="R_EX_fe2_e_" fba:operation="greater" fba:value="-999999" />
					<fba:constraint fba:reaction="R_EX_fe2_e_" fba:operation="less" fba:value="999999" />
					<fba:constraint fba:reaction="R_EX_fe3_e_" fba:operation="greater" fba:value="-999999" />
					<fba:constraint fba:reaction="R_EX_fe3_e_" fba:operation="less" fba:value="999999" />
					<fba:constraint fba:reaction="R_EX_fe3dcit_e_" fba:operation="greater" fba:value="0" />
					<fba:constraint fba:reaction="R_EX_fe3dcit_e_" fba:operation="less" fba:value="999999" />
					<fba:constraint fba:reaction="R_EX_fe3dhbzs_e_" fba:operation="greater" fba:value="0" />
					<fba:constraint fba:reaction="R_EX_fe3dhbzs_e_" fba:operation="less" fba:value="999999" />
					<fba:constraint fba:reaction="R_EX_fe3hox_e_" fba:operation="greater" fba:value="0" />
					<fba:constraint fba:reaction="R_EX_fe3hox_e_" fba:operation="less" fba:value="999999" />
					<fba:constraint fba:reaction="R_EX_fe3hox_un_e_" fba:operation="greater" fba:value="0" />
					<fba:constraint fba:reaction="R_EX_fe3hox_un_e_" fba:operation="less" fba:value="999999" />
					<fba:constraint fba:reaction="R_EX_fecrm_e_" fba:operation="greater" fba:value="0" />
					<fba:constraint fba:reaction="R_EX_fecrm_e_" fba:operation="less" fba:value="999999" />
					<fba:constraint fba:reaction="R_EX_fecrm_un_e_" fba:operation="greater" fba:value="0" />
					<fba:constraint fba:reaction="R_EX_fecrm_un_e_" fba:operation="less" fba:value="999999" />
					<fba:constraint fba:reaction="R_EX_feenter_e_" fba:operation="greater" fba:value="0" />
					<fba:constraint fba:reaction="R_EX_feenter_e_" fba:operation="less" fba:value="999999" />
					<fba:constraint fba:reaction="R_EX_feoxam_e_" fba:operation="greater" fba:value="0" />
					<fba:constraint fba:reaction="R_EX_feoxam_e_" fba:operation="less" fba:value="999999" />
					<fba:constraint fba:reaction="R_EX_feoxam_un_e_" fba:operation="greater" fba:value="0" />
					<fba:constraint fba:reaction="R_EX_feoxam_un_e_" fba:operation="less" fba:value="999999" />
					<fba:constraint fba:reaction="R_EX_for_e_" fba:operation="greater" fba:value="0" />
					<fba:constraint fba:reaction="R_EX_for_e_" fba:operation="less" fba:value="999999" />
					<fba:constraint fba:reaction="R_EX_fru_e_" fba:operation="greater" fba:value="0" />
					<fba:constraint fba:reaction="R_EX_fru_e_" fba:operation="less" fba:value="999999" />
					<fba:constraint fba:reaction="R_EX_frulys_e_" fba:operation="greater" fba:value="0" />
					<fba:constraint fba:reaction="R_EX_frulys_e_" fba:operation="less" fba:value="999999" />
					<fba:constraint fba:reaction="R_EX_fruur_e_" fba:operation="greater" fba:value="0" />
					<fba:constraint fba:reaction="R_EX_fruur_e_" fba:operation="less" fba:value="999999" />
					<fba:constraint fba:reaction="R_EX_fuc_L_e_" fba:operation="greater" fba:value="0" />
					<fba:constraint fba:reaction="R_EX_fuc_L_e_" fba:operation="less" fba:value="999999" />
					<fba:constraint fba:reaction="R_EX_fum_e_" fba:operation="greater" fba:value="0" />
					<fba:constraint fba:reaction="R_EX_fum_e_" fba:operation="less" fba:value="999999" />
					<fba:constraint fba:reaction="R_EX_g1p_e_" fba:operation="greater" fba:value="0" />
					<fba:constraint fba:reaction="R_EX_g1p_e_" fba:operation="less" fba:value="999999" />
					<fba:constraint fba:reaction="R_EX_g3pc_e_" fba:operation="greater" fba:value="0" />
					<fba:constraint fba:reaction="R_EX_g3pc_e_" fba:operation="less" fba:value="999999" />
					<fba:constraint fba:reaction="R_EX_g3pe_e_" fba:operation="greater" fba:value="0" />
					<fba:constraint fba:reaction="R_EX_g3pe_e_" fba:operation="less" fba:value="999999" />
					<fba:constraint fba:reaction="R_EX_g3pg_e_" fba:operation="greater" fba:value="0" />
					<fba:constraint fba:reaction="R_EX_g3pg_e_" fba:operation="less" fba:value="999999" />
					<fba:constraint fba:reaction="R_EX_g3pi_e_" fba:operation="greater" fba:value="0" />
					<fba:constraint fba:reaction="R_EX_g3pi_e_" fba:operation="less" fba:value="999999" />
					<fba:constraint fba:reaction="R_EX_g3ps_e_" fba:operation="greater" fba:value="0" />
					<fba:constraint fba:reaction="R_EX_g3ps_e_" fba:operation="less" fba:value="999999" />
					<fba:constraint fba:reaction="R_EX_g6p_e_" fba:operation="greater" fba:value="0" />
					<fba:constraint fba:reaction="R_EX_g6p_e_" fba:operation="less" fba:value="999999" />
					<fba:constraint fba:reaction="R_EX_gal1p_e_" fba:operation="greater" fba:value="0" />
					<fba:constraint fba:reaction="R_EX_gal1p_e_" fba:operation="less" fba:value="999999" />
					<fba:constraint fba:reaction="R_EX_gal_e_" fba:operation="greater" fba:value="0" />
					<fba:constraint fba:reaction="R_EX_gal_e_" fba:operation="less" fba:value="999999" />
					<fba:constraint fba:reaction="R_EX_gal_bD_e_" fba:operation="greater" fba:value="0" />
					<fba:constraint fba:reaction="R_EX_gal_bD_e_" fba:operation="less" fba:value="999999" />
					<fba:constraint fba:reaction="R_EX_galct_D_e_" fba:operation="greater" fba:value="0" />
					<fba:constraint fba:reaction="R_EX_galct_D_e_" fba:operation="less" fba:value="999999" />
					<fba:constraint fba:reaction="R_EX_galctn_D_e_" fba:operation="greater" fba:value="0" />
					<fba:constraint fba:reaction="R_EX_galctn_D_e_" fba:operation="less" fba:value="999999" />
					<fba:constraint fba:reaction="R_EX_galctn_L_e_" fba:operation="greater" fba:value="0" />
					<fba:constraint fba:reaction="R_EX_galctn_L_e_" fba:operation="less" fba:value="999999" />
					<fba:constraint fba:reaction="R_EX_galt_e_" fba:operation="greater" fba:value="0" />
					<fba:constraint fba:reaction="R_EX_galt_e_" fba:operation="less" fba:value="999999" />
					<fba:constraint fba:reaction="R_EX_galur_e_" fba:operation="greater" fba:value="0" />
					<fba:constraint fba:reaction="R_EX_galur_e_" fba:operation="less" fba:value="999999" />
					<fba:constraint fba:reaction="R_EX_gam6p_e_" fba:operation="greater" fba:value="0" />
					<fba:constraint fba:reaction="R_EX_gam6p_e_" fba:operation="less" fba:value="999999" />
					<fba:constraint fba:reaction="R_EX_gam_e_" fba:operation="greater" fba:value="0" />
					<fba:constraint fba:reaction="R_EX_gam_e_" fba:operation="less" fba:value="999999" />
					<fba:constraint fba:reaction="R_EX_gbbtn_e_" fba:operation="greater" fba:value="0" />
					<fba:constraint fba:reaction="R_EX_gbbtn_e_" fba:operation="less" fba:value="999999" />
					<fba:constraint fba:reaction="R_EX_gdp_e_" fba:operation="greater" fba:value="0" />
					<fba:constraint fba:reaction="R_EX_gdp_e_" fba:operation="less" fba:value="999999" />
					<fba:constraint fba:reaction="R_EX_glc_e_" fba:operation="greater" fba:value="-12.7776841666666" />
					<fba:constraint fba:reaction="R_EX_glc_e_" fba:operation="less" fba:value="999999" />
					<fba:constraint fba:reaction="R_EX_glcn_e_" fba:operation="greater" fba:value="0" />
					<fba:constraint fba:reaction="R_EX_glcn_e_" fba:operation="less" fba:value="999999" />
					<fba:constraint fba:reaction="R_EX_glcr_e_" fba:operation="greater" fba:value="0" />
					<fba:constraint fba:reaction="R_EX_glcr_e_" fba:operation="less" fba:value="999999" />
					<fba:constraint fba:reaction="R_EX_glcur1p_e_" fba:operation="greater" fba:value="0" />
					<fba:constraint fba:reaction="R_EX_glcur1p_e_" fba:operation="less" fba:value="999999" />
					<fba:constraint fba:reaction="R_EX_glcur_e_" fba:operation="greater" fba:value="0" />
					<fba:constraint fba:reaction="R_EX_glcur_e_" fba:operation="less" fba:value="999999" />
					<fba:constraint fba:reaction="R_EX_gln_L_e_" fba:operation="greater" fba:value="0" />
					<fba:constraint fba:reaction="R_EX_gln_L_e_" fba:operation="less" fba:value="999999" />
					<fba:constraint fba:reaction="R_EX_glu_L_e_" fba:operation="greater" fba:value="0" />
					<fba:constraint fba:reaction="R_EX_glu_L_e_" fba:operation="less" fba:value="999999" />
					<fba:constraint fba:reaction="R_EX_gly_e_" fba:operation="greater" fba:value="0" />
					<fba:constraint fba:reaction="R_EX_gly_e_" fba:operation="less" fba:value="999999" />
					<fba:constraint fba:reaction="R_EX_glyald_e_" fba:operation="greater" fba:value="0" />
					<fba:constraint fba:reaction="R_EX_glyald_e_" fba:operation="less" fba:value="999999" />
					<fba:constraint fba:reaction="R_EX_glyb_e_" fba:operation="greater" fba:value="0" />
					<fba:constraint fba:reaction="R_EX_glyb_e_" fba:operation="less" fba:value="999999" />
					<fba:constraint fba:reaction="R_EX_glyc2p_e_" fba:operation="greater" fba:value="0" />
					<fba:constraint fba:reaction="R_EX_glyc2p_e_" fba:operation="less" fba:value="999999" />
					<fba:constraint fba:reaction="R_EX_glyc3p_e_" fba:operation="greater" fba:value="0" />
					<fba:constraint fba:reaction="R_EX_glyc3p_e_" fba:operation="less" fba:value="999999" />
					<fba:constraint fba:reaction="R_EX_glyc_e_" fba:operation="greater" fba:value="0" />
					<fba:constraint fba:reaction="R_EX_glyc_e_" fba:operation="less" fba:value="999999" />
					<fba:constraint fba:reaction="R_EX_glyc_R_e_" fba:operation="greater" fba:value="0" />
					<fba:constraint fba:reaction="R_EX_glyc_R_e_" fba:operation="less" fba:value="999999" />
					<fba:constraint fba:reaction="R_EX_glyclt_e_" fba:operation="greater" fba:value="0" />
					<fba:constraint fba:reaction="R_EX_glyclt_e_" fba:operation="less" fba:value="999999" />
					<fba:constraint fba:reaction="R_EX_gmp_e_" fba:operation="greater" fba:value="0" />
					<fba:constraint fba:reaction="R_EX_gmp_e_" fba:operation="less" fba:value="999999" />
					<fba:constraint fba:reaction="R_EX_gsn_e_" fba:operation="greater" fba:value="0" />
					<fba:constraint fba:reaction="R_EX_gsn_e_" fba:operation="less" fba:value="999999" />
					<fba:constraint fba:reaction="R_EX_gthox_e_" fba:operation="greater" fba:value="0" />
					<fba:constraint fba:reaction="R_EX_gthox_e_" fba:operation="less" fba:value="999999" />
					<fba:constraint fba:reaction="R_EX_gthrd_e_" fba:operation="greater" fba:value="0" />
					<fba:constraint fba:reaction="R_EX_gthrd_e_" fba:operation="less" fba:value="999999" />
					<fba:constraint fba:reaction="R_EX_gtp_e_" fba:operation="greater" fba:value="0" />
					<fba:constraint fba:reaction="R_EX_gtp_e_" fba:operation="less" fba:value="999999" />
					<fba:constraint fba:reaction="R_EX_gua_e_" fba:operation="greater" fba:value="0" />
					<fba:constraint fba:reaction="R_EX_gua_e_" fba:operation="less" fba:value="999999" />
					<fba:constraint fba:reaction="R_EX_h2_e_" fba:operation="greater" fba:value="0" />
					<fba:constraint fba:reaction="R_EX_h2_e_" fba:operation="less" fba:value="999999" />
					<fba:constraint fba:reaction="R_EX_h2o2_e_" fba:operation="greater" fba:value="0" />
					<fba:constraint fba:reaction="R_EX_h2o2_e_" fba:operation="less" fba:value="999999" />
					<fba:constraint fba:reaction="R_EX_h2o_e_" fba:operation="greater" fba:value="-999999" />
					<fba:constraint fba:reaction="R_EX_h2o_e_" fba:operation="less" fba:value="999999" />
					<fba:constraint fba:reaction="R_EX_h2s_e_" fba:operation="greater" fba:value="0" />
					<fba:constraint fba:reaction="R_EX_h2s_e_" fba:operation="less" fba:value="999999" />
					<fba:constraint fba:reaction="R_EX_h_e_" fba:operation="greater" fba:value="-999999" />
					<fba:constraint fba:reaction="R_EX_h_e_" fba:operation="less" fba:value="999999" />
					<fba:constraint fba:reaction="R_EX_hacolipa_e_" fba:operation="greater" fba:value="0" />
					<fba:constraint fba:reaction="R_EX_hacolipa_e_" fba:operation="less" fba:value="999999" />
					<fba:constraint fba:reaction="R_EX_halipa_e_" fba:operation="greater" fba:value="0" />
					<fba:constraint fba:reaction="R_EX_halipa_e_" fba:operation="less" fba:value="999999" />
					<fba:constraint fba:reaction="R_EX_hdca_e_" fba:operation="greater" fba:value="0" />
					<fba:constraint fba:reaction="R_EX_hdca_e_" fba:operation="less" fba:value="999999" />
					<fba:constraint fba:reaction="R_EX_hdcea_e_" fba:operation="greater" fba:value="0" />
					<fba:constraint fba:reaction="R_EX_hdcea_e_" fba:operation="less" fba:value="999999" />
					<fba:constraint fba:reaction="R_EX_hg2_e_" fba:operation="greater" fba:value="0" />
					<fba:constraint fba:reaction="R_EX_hg2_e_" fba:operation="less" fba:value="999999" />
					<fba:constraint fba:reaction="R_EX_his_L_e_" fba:operation="greater" fba:value="0" />
					<fba:constraint fba:reaction="R_EX_his_L_e_" fba:operation="less" fba:value="999999" />
					<fba:constraint fba:reaction="R_EX_hom_L_e_" fba:operation="greater" fba:value="0" />
					<fba:constraint fba:reaction="R_EX_hom_L_e_" fba:operation="less" fba:value="999999" />
					<fba:constraint fba:reaction="R_EX_hxa_e_" fba:operation="greater" fba:value="0" />
					<fba:constraint fba:reaction="R_EX_hxa_e_" fba:operation="less" fba:value="999999" />
					<fba:constraint fba:reaction="R_EX_hxan_e_" fba:operation="greater" fba:value="0" />
					<fba:constraint fba:reaction="R_EX_hxan_e_" fba:operation="less" fba:value="999999" />
					<fba:constraint fba:reaction="R_EX_idon_L_e_" fba:operation="greater" fba:value="0" />
					<fba:constraint fba:reaction="R_EX_idon_L_e_" fba:operation="less" fba:value="999999" />
					<fba:constraint fba:reaction="R_EX_ile_L_e_" fba:operation="greater" fba:value="0" />
					<fba:constraint fba:reaction="R_EX_ile_L_e_" fba:operation="less" fba:value="999999" />
					<fba:constraint fba:reaction="R_EX_imp_e_" fba:operation="greater" fba:value="0" />
					<fba:constraint fba:reaction="R_EX_imp_e_" fba:operation="less" fba:value="999999" />
					<fba:constraint fba:reaction="R_EX_indole_e_" fba:operation="greater" fba:value="0" />
					<fba:constraint fba:reaction="R_EX_indole_e_" fba:operation="less" fba:value="999999" />
					<fba:constraint fba:reaction="R_EX_inost_e_" fba:operation="greater" fba:value="0" />
					<fba:constraint fba:reaction="R_EX_inost_e_" fba:operation="less" fba:value="999999" />
					<fba:constraint fba:reaction="R_EX_ins_e_" fba:operation="greater" fba:value="0" />
					<fba:constraint fba:reaction="R_EX_ins_e_" fba:operation="less" fba:value="999999" />
					<fba:constraint fba:reaction="R_EX_isetac_e_" fba:operation="greater" fba:value="0" />
					<fba:constraint fba:reaction="R_EX_isetac_e_" fba:operation="less" fba:value="999999" />
					<fba:constraint fba:reaction="R_EX_k_e_" fba:operation="greater" fba:value="-999999" />
					<fba:constraint fba:reaction="R_EX_k_e_" fba:operation="less" fba:value="999999" />
					<fba:constraint fba:reaction="R_EX_kdo2lipid4_e_" fba:operation="greater" fba:value="0" />
					<fba:constraint fba:reaction="R_EX_kdo2lipid4_e_" fba:operation="less" fba:value="999999" />
					<fba:constraint fba:reaction="R_EX_lac_D_e_" fba:operation="greater" fba:value="0" />
					<fba:constraint fba:reaction="R_EX_lac_D_e_" fba:operation="less" fba:value="999999" />
					<fba:constraint fba:reaction="R_EX_lac_L_e_" fba:operation="greater" fba:value="0" />
					<fba:constraint fba:reaction="R_EX_lac_L_e_" fba:operation="less" fba:value="999999" />
					<fba:constraint fba:reaction="R_EX_lcts_e_" fba:operation="greater" fba:value="0" />
					<fba:constraint fba:reaction="R_EX_lcts_e_" fba:operation="less" fba:value="999999" />
					<fba:constraint fba:reaction="R_EX_leu_L_e_" fba:operation="greater" fba:value="0" />
					<fba:constraint fba:reaction="R_EX_leu_L_e_" fba:operation="less" fba:value="999999" />
					<fba:constraint fba:reaction="R_EX_lipa_e_" fba:operation="greater" fba:value="0" />
					<fba:constraint fba:reaction="R_EX_lipa_e_" fba:operation="less" fba:value="999999" />
					<fba:constraint fba:reaction="R_EX_lipa_cold_e_" fba:operation="greater" fba:value="0" />
					<fba:constraint fba:reaction="R_EX_lipa_cold_e_" fba:operation="less" fba:value="999999" />
					<fba:constraint fba:reaction="R_EX_lys_L_e_" fba:operation="greater" fba:value="0" />
					<fba:constraint fba:reaction="R_EX_lys_L_e_" fba:operation="less" fba:value="999999" />
					<fba:constraint fba:reaction="R_EX_lyx_L_e_" fba:operation="greater" fba:value="0" />
					<fba:constraint fba:reaction="R_EX_lyx_L_e_" fba:operation="less" fba:value="999999" />
					<fba:constraint fba:reaction="R_EX_mal_D_e_" fba:operation="greater" fba:value="0" />
					<fba:constraint fba:reaction="R_EX_mal_D_e_" fba:operation="less" fba:value="999999" />
					<fba:constraint fba:reaction="R_EX_mal_L_e_" fba:operation="greater" fba:value="0" />
					<fba:constraint fba:reaction="R_EX_mal_L_e_" fba:operation="less" fba:value="999999" />
					<fba:constraint fba:reaction="R_EX_malt_e_" fba:operation="greater" fba:value="0" />
					<fba:constraint fba:reaction="R_EX_malt_e_" fba:operation="less" fba:value="999999" />
					<fba:constraint fba:reaction="R_EX_malthx_e_" fba:operation="greater" fba:value="0" />
					<fba:constraint fba:reaction="R_EX_malthx_e_" fba:operation="less" fba:value="999999" />
					<fba:constraint fba:reaction="R_EX_maltpt_e_" fba:operation="greater" fba:value="0" />
					<fba:constraint fba:reaction="R_EX_maltpt_e_" fba:operation="less" fba:value="999999" />
					<fba:constraint fba:reaction="R_EX_malttr_e_" fba:operation="greater" fba:value="0" />
					<fba:constraint fba:reaction="R_EX_malttr_e_" fba:operation="less" fba:value="999999" />
					<fba:constraint fba:reaction="R_EX_maltttr_e_" fba:operation="greater" fba:value="0" />
					<fba:constraint fba:reaction="R_EX_maltttr_e_" fba:operation="less" fba:value="999999" />
					<fba:constraint fba:reaction="R_EX_man6p_e_" fba:operation="greater" fba:value="0" />
					<fba:constraint fba:reaction="R_EX_man6p_e_" fba:operation="less" fba:value="999999" />
					<fba:constraint fba:reaction="R_EX_man_e_" fba:operation="greater" fba:value="0" />
					<fba:constraint fba:reaction="R_EX_man_e_" fba:operation="less" fba:value="999999" />
					<fba:constraint fba:reaction="R_EX_manglyc_e_" fba:operation="greater" fba:value="0" />
					<fba:constraint fba:reaction="R_EX_manglyc_e_" fba:operation="less" fba:value="999999" />
					<fba:constraint fba:reaction="R_EX_melib_e_" fba:operation="greater" fba:value="0" />
					<fba:constraint fba:reaction="R_EX_melib_e_" fba:operation="less" fba:value="999999" />
					<fba:constraint fba:reaction="R_EX_met_D_e_" fba:operation="greater" fba:value="0" />
					<fba:constraint fba:reaction="R_EX_met_D_e_" fba:operation="less" fba:value="999999" />
					<fba:constraint fba:reaction="R_EX_met_L_e_" fba:operation="greater" fba:value="0" />
					<fba:constraint fba:reaction="R_EX_met_L_e_" fba:operation="less" fba:value="999999" />
					<fba:constraint fba:reaction="R_EX_metsox_R_L_e_" fba:operation="greater" fba:value="0" />
					<fba:constraint fba:reaction="R_EX_metsox_R_L_e_" fba:operation="less" fba:value="999999" />
					<fba:constraint fba:reaction="R_EX_metsox_S_L_e_" fba:operation="greater" fba:value="0" />
					<fba:constraint fba:reaction="R_EX_metsox_S_L_e_" fba:operation="less" fba:value="999999" />
					<fba:constraint fba:reaction="R_EX_mg2_e_" fba:operation="greater" fba:value="-999999" />
					<fba:constraint fba:reaction="R_EX_mg2_e_" fba:operation="less" fba:value="999999" />
					<fba:constraint fba:reaction="R_EX_minohp_e_" fba:operation="greater" fba:value="0" />
					<fba:constraint fba:reaction="R_EX_minohp_e_" fba:operation="less" fba:value="999999" />
					<fba:constraint fba:reaction="R_EX_mmet_e_" fba:operation="greater" fba:value="0" />
					<fba:constraint fba:reaction="R_EX_mmet_e_" fba:operation="less" fba:value="999999" />
					<fba:constraint fba:reaction="R_EX_mn2_e_" fba:operation="greater" fba:value="-999999" />
					<fba:constraint fba:reaction="R_EX_mn2_e_" fba:operation="less" fba:value="999999" />
					<fba:constraint fba:reaction="R_EX_mnl_e_" fba:operation="greater" fba:value="0" />
					<fba:constraint fba:reaction="R_EX_mnl_e_" fba:operation="less" fba:value="999999" />
					<fba:constraint fba:reaction="R_EX_mobd_e_" fba:operation="greater" fba:value="-999999" />
					<fba:constraint fba:reaction="R_EX_mobd_e_" fba:operation="less" fba:value="999999" />
					<fba:constraint fba:reaction="R_EX_mso3_e_" fba:operation="greater" fba:value="0" />
					<fba:constraint fba:reaction="R_EX_mso3_e_" fba:operation="less" fba:value="999999" />
					<fba:constraint fba:reaction="R_EX_n2o_e_" fba:operation="greater" fba:value="0" />
					<fba:constraint fba:reaction="R_EX_n2o_e_" fba:operation="less" fba:value="999999" />
					<fba:constraint fba:reaction="R_EX_na1_e_" fba:operation="greater" fba:value="-999999" />
					<fba:constraint fba:reaction="R_EX_na1_e_" fba:operation="less" fba:value="999999" />
					<fba:constraint fba:reaction="R_EX_nac_e_" fba:operation="greater" fba:value="0" />
					<fba:constraint fba:reaction="R_EX_nac_e_" fba:operation="less" fba:value="999999" />
					<fba:constraint fba:reaction="R_EX_nh4_e_" fba:operation="greater" fba:value="-999999" />
					<fba:constraint fba:reaction="R_EX_nh4_e_" fba:operation="less" fba:value="999999" />
					<fba:constraint fba:reaction="R_EX_ni2_e_" fba:operation="greater" fba:value="0" />
					<fba:constraint fba:reaction="R_EX_ni2_e_" fba:operation="less" fba:value="999999" />
					<fba:constraint fba:reaction="R_EX_nmn_e_" fba:operation="greater" fba:value="0" />
					<fba:constraint fba:reaction="R_EX_nmn_e_" fba:operation="less" fba:value="999999" />
					<fba:constraint fba:reaction="R_EX_no2_e_" fba:operation="greater" fba:value="0" />
					<fba:constraint fba:reaction="R_EX_no2_e_" fba:operation="less" fba:value="999999" />
					<fba:constraint fba:reaction="R_EX_no3_e_" fba:operation="greater" fba:value="0" />
					<fba:constraint fba:reaction="R_EX_no3_e_" fba:operation="less" fba:value="999999" />
					<fba:constraint fba:reaction="R_EX_no_e_" fba:operation="greater" fba:value="0" />
					<fba:constraint fba:reaction="R_EX_no_e_" fba:operation="less" fba:value="999999" />
					<fba:constraint fba:reaction="R_EX_o16a4colipa_e_" fba:operation="greater" fba:value="0" />
					<fba:constraint fba:reaction="R_EX_o16a4colipa_e_" fba:operation="less" fba:value="999999" />
					<fba:constraint fba:reaction="R_EX_o2_e_" fba:operation="greater" fba:value="-18.5" />
					<fba:constraint fba:reaction="R_EX_o2_e_" fba:operation="less" fba:value="999999" />
					<fba:constraint fba:reaction="R_EX_o2s_e_" fba:operation="greater" fba:value="0" />
					<fba:constraint fba:reaction="R_EX_o2s_e_" fba:operation="less" fba:value="999999" />
					<fba:constraint fba:reaction="R_EX_ocdca_e_" fba:operation="greater" fba:value="0" />
					<fba:constraint fba:reaction="R_EX_ocdca_e_" fba:operation="less" fba:value="999999" />
					<fba:constraint fba:reaction="R_EX_ocdcea_e_" fba:operation="greater" fba:value="0" />
					<fba:constraint fba:reaction="R_EX_ocdcea_e_" fba:operation="less" fba:value="999999" />
					<fba:constraint fba:reaction="R_EX_octa_e_" fba:operation="greater" fba:value="0" />
					<fba:constraint fba:reaction="R_EX_octa_e_" fba:operation="less" fba:value="999999" />
					<fba:constraint fba:reaction="R_EX_orn_e_" fba:operation="greater" fba:value="0" />
					<fba:constraint fba:reaction="R_EX_orn_e_" fba:operation="less" fba:value="999999" />
					<fba:constraint fba:reaction="R_EX_orot_e_" fba:operation="greater" fba:value="0" />
					<fba:constraint fba:reaction="R_EX_orot_e_" fba:operation="less" fba:value="999999" />
					<fba:constraint fba:reaction="R_EX_pacald_e_" fba:operation="greater" fba:value="0" />
					<fba:constraint fba:reaction="R_EX_pacald_e_" fba:operation="less" fba:value="999999" />
					<fba:constraint fba:reaction="R_EX_peamn_e_" fba:operation="greater" fba:value="0" />
					<fba:constraint fba:reaction="R_EX_peamn_e_" fba:operation="less" fba:value="999999" />
					<fba:constraint fba:reaction="R_EX_phe_L_e_" fba:operation="greater" fba:value="0" />
					<fba:constraint fba:reaction="R_EX_phe_L_e_" fba:operation="less" fba:value="999999" />
					<fba:constraint fba:reaction="R_EX_pheme_e_" fba:operation="greater" fba:value="0" />
					<fba:constraint fba:reaction="R_EX_pheme_e_" fba:operation="less" fba:value="999999" />
					<fba:constraint fba:reaction="R_EX_pi_e_" fba:operation="greater" fba:value="-999999" />
					<fba:constraint fba:reaction="R_EX_pi_e_" fba:operation="less" fba:value="999999" />
					<fba:constraint fba:reaction="R_EX_pnto_R_e_" fba:operation="greater" fba:value="0" />
					<fba:constraint fba:reaction="R_EX_pnto_R_e_" fba:operation="less" fba:value="999999" />
					<fba:constraint fba:reaction="R_EX_ppa_e_" fba:operation="greater" fba:value="0" />
					<fba:constraint fba:reaction="R_EX_ppa_e_" fba:operation="less" fba:value="999999" />
					<fba:constraint fba:reaction="R_EX_ppal_e_" fba:operation="greater" fba:value="0" />
					<fba:constraint fba:reaction="R_EX_ppal_e_" fba:operation="less" fba:value="999999" />
					<fba:constraint fba:reaction="R_EX_pppn_e_" fba:operation="greater" fba:value="0" />
					<fba:constraint fba:reaction="R_EX_pppn_e_" fba:operation="less" fba:value="999999" />
					<fba:constraint fba:reaction="R_EX_ppt_e_" fba:operation="greater" fba:value="0" />
					<fba:constraint fba:reaction="R_EX_ppt_e_" fba:operation="less" fba:value="999999" />
					<fba:constraint fba:reaction="R_EX_pro_L_e_" fba:operation="greater" fba:value="0" />
					<fba:constraint fba:reaction="R_EX_pro_L_e_" fba:operation="less" fba:value="999999" />
					<fba:constraint fba:reaction="R_EX_progly_e_" fba:operation="greater" fba:value="0" />
					<fba:constraint fba:reaction="R_EX_progly_e_" fba:operation="less" fba:value="999999" />
					<fba:constraint fba:reaction="R_EX_psclys_e_" fba:operation="greater" fba:value="0" />
					<fba:constraint fba:reaction="R_EX_psclys_e_" fba:operation="less" fba:value="999999" />
					<fba:constraint fba:reaction="R_EX_pser_L_e_" fba:operation="greater" fba:value="0" />
					<fba:constraint fba:reaction="R_EX_pser_L_e_" fba:operation="less" fba:value="999999" />
					<fba:constraint fba:reaction="R_EX_ptrc_e_" fba:operation="greater" fba:value="0" />
					<fba:constraint fba:reaction="R_EX_ptrc_e_" fba:operation="less" fba:value="999999" />
					<fba:constraint fba:reaction="R_EX_pyr_e_" fba:operation="greater" fba:value="0" />
					<fba:constraint fba:reaction="R_EX_pyr_e_" fba:operation="less" fba:value="999999" />
					<fba:constraint fba:reaction="R_EX_r5p_e_" fba:operation="greater" fba:value="0" />
					<fba:constraint fba:reaction="R_EX_r5p_e_" fba:operation="less" fba:value="999999" />
					<fba:constraint fba:reaction="R_EX_rib_D_e_" fba:operation="greater" fba:value="0" />
					<fba:constraint fba:reaction="R_EX_rib_D_e_" fba:operation="less" fba:value="999999" />
					<fba:constraint fba:reaction="R_EX_rmn_e_" fba:operation="greater" fba:value="0" />
					<fba:constraint fba:reaction="R_EX_rmn_e_" fba:operation="less" fba:value="999999" />
					<fba:constraint fba:reaction="R_EX_sbt_D_e_" fba:operation="greater" fba:value="0" />
					<fba:constraint fba:reaction="R_EX_sbt_D_e_" fba:operation="less" fba:value="999999" />
					<fba:constraint fba:reaction="R_EX_ser_D_e_" fba:operation="greater" fba:value="0" />
					<fba:constraint fba:reaction="R_EX_ser_D_e_" fba:operation="less" fba:value="999999" />
					<fba:constraint fba:reaction="R_EX_ser_L_e_" fba:operation="greater" fba:value="0" />
					<fba:constraint fba:reaction="R_EX_ser_L_e_" fba:operation="less" fba:value="999999" />
					<fba:constraint fba:reaction="R_EX_skm_e_" fba:operation="greater" fba:value="0" />
					<fba:constraint fba:reaction="R_EX_skm_e_" fba:operation="less" fba:value="999999" />
					<fba:constraint fba:reaction="R_EX_so2_e_" fba:operation="greater" fba:value="0" />
					<fba:constraint fba:reaction="R_EX_so2_e_" fba:operation="less" fba:value="999999" />
					<fba:constraint fba:reaction="R_EX_so3_e_" fba:operation="greater" fba:value="0" />
					<fba:constraint fba:reaction="R_EX_so3_e_" fba:operation="less" fba:value="999999" />
					<fba:constraint fba:reaction="R_EX_so4_e_" fba:operation="greater" fba:value="-999999" />
					<fba:constraint fba:reaction="R_EX_so4_e_" fba:operation="less" fba:value="999999" />
					<fba:constraint fba:reaction="R_EX_spmd_e_" fba:operation="greater" fba:value="0" />
					<fba:constraint fba:reaction="R_EX_spmd_e_" fba:operation="less" fba:value="999999" />
					<fba:constraint fba:reaction="R_EX_succ_e_" fba:operation="greater" fba:value="0" />
					<fba:constraint fba:reaction="R_EX_succ_e_" fba:operation="less" fba:value="999999" />
					<fba:constraint fba:reaction="R_EX_sucr_e_" fba:operation="greater" fba:value="0" />
					<fba:constraint fba:reaction="R_EX_sucr_e_" fba:operation="less" fba:value="999999" />
					<fba:constraint fba:reaction="R_EX_sulfac_e_" fba:operation="greater" fba:value="0" />
					<fba:constraint fba:reaction="R_EX_sulfac_e_" fba:operation="less" fba:value="999999" />
					<fba:constraint fba:reaction="R_EX_tartr_L_e_" fba:operation="greater" fba:value="0" />
					<fba:constraint fba:reaction="R_EX_tartr_L_e_" fba:operation="less" fba:value="999999" />
					<fba:constraint fba:reaction="R_EX_taur_e_" fba:operation="greater" fba:value="0" />
					<fba:constraint fba:reaction="R_EX_taur_e_" fba:operation="less" fba:value="999999" />
					<fba:constraint fba:reaction="R_EX_tcynt_e_" fba:operation="greater" fba:value="0" />
					<fba:constraint fba:reaction="R_EX_tcynt_e_" fba:operation="less" fba:value="999999" />
					<fba:constraint fba:reaction="R_EX_thm_e_" fba:operation="greater" fba:value="0" />
					<fba:constraint fba:reaction="R_EX_thm_e_" fba:operation="less" fba:value="999999" />
					<fba:constraint fba:reaction="R_EX_thr_L_e_" fba:operation="greater" fba:value="0" />
					<fba:constraint fba:reaction="R_EX_thr_L_e_" fba:operation="less" fba:value="999999" />
					<fba:constraint fba:reaction="R_EX_thrp_e_" fba:operation="greater" fba:value="0" />
					<fba:constraint fba:reaction="R_EX_thrp_e_" fba:operation="less" fba:value="999999" />
					<fba:constraint fba:reaction="R_EX_thym_e_" fba:operation="greater" fba:value="0" />
					<fba:constraint fba:reaction="R_EX_thym_e_" fba:operation="less" fba:value="999999" />
					<fba:constraint fba:reaction="R_EX_thymd_e_" fba:operation="greater" fba:value="0" />
					<fba:constraint fba:reaction="R_EX_thymd_e_" fba:operation="less" fba:value="999999" />
					<fba:constraint fba:reaction="R_EX_tma_e_" fba:operation="greater" fba:value="0" />
					<fba:constraint fba:reaction="R_EX_tma_e_" fba:operation="less" fba:value="999999" />
					<fba:constraint fba:reaction="R_EX_tmao_e_" fba:operation="greater" fba:value="0" />
					<fba:constraint fba:reaction="R_EX_tmao_e_" fba:operation="less" fba:value="999999" />
					<fba:constraint fba:reaction="R_EX_tre_e_" fba:operation="greater" fba:value="0" />
					<fba:constraint fba:reaction="R_EX_tre_e_" fba:operation="less" fba:value="999999" />
					<fba:constraint fba:reaction="R_EX_trp_L_e_" fba:operation="greater" fba:value="0" />
					<fba:constraint fba:reaction="R_EX_trp_L_e_" fba:operation="less" fba:value="999999" />
					<fba:constraint fba:reaction="R_EX_tsul_e_" fba:operation="greater" fba:value="0" />
					<fba:constraint fba:reaction="R_EX_tsul_e_" fba:operation="less" fba:value="999999" />
					<fba:constraint fba:reaction="R_EX_ttdca_e_" fba:operation="greater" fba:value="0" />
					<fba:constraint fba:reaction="R_EX_ttdca_e_" fba:operation="less" fba:value="999999" />
					<fba:constraint fba:reaction="R_EX_ttdcea_e_" fba:operation="greater" fba:value="0" />
					<fba:constraint fba:reaction="R_EX_ttdcea_e_" fba:operation="less" fba:value="999999" />
					<fba:constraint fba:reaction="R_EX_tungs_e_" fba:operation="greater" fba:value="-999999" />
					<fba:constraint fba:reaction="R_EX_tungs_e_" fba:operation="less" fba:value="999999" />
					<fba:constraint fba:reaction="R_EX_tym_e_" fba:operation="greater" fba:value="0" />
					<fba:constraint fba:reaction="R_EX_tym_e_" fba:operation="less" fba:value="999999" />
					<fba:constraint fba:reaction="R_EX_tyr_L_e_" fba:operation="greater" fba:value="0" />
					<fba:constraint fba:reaction="R_EX_tyr_L_e_" fba:operation="less" fba:value="999999" />
					<fba:constraint fba:reaction="R_EX_tyrp_e_" fba:operation="greater" fba:value="0" />
					<fba:constraint fba:reaction="R_EX_tyrp_e_" fba:operation="less" fba:value="999999" />
					<fba:constraint fba:reaction="R_EX_uacgam_e_" fba:operation="greater" fba:value="0" />
					<fba:constraint fba:reaction="R_EX_uacgam_e_" fba:operation="less" fba:value="999999" />
					<fba:constraint fba:reaction="R_EX_udpacgal_e_" fba:operation="greater" fba:value="0" />
					<fba:constraint fba:reaction="R_EX_udpacgal_e_" fba:operation="less" fba:value="999999" />
					<fba:constraint fba:reaction="R_EX_udpg_e_" fba:operation="greater" fba:value="0" />
					<fba:constraint fba:reaction="R_EX_udpg_e_" fba:operation="less" fba:value="999999" />
					<fba:constraint fba:reaction="R_EX_udpgal_e_" fba:operation="greater" fba:value="0" />
					<fba:constraint fba:reaction="R_EX_udpgal_e_" fba:operation="less" fba:value="999999" />
					<fba:constraint fba:reaction="R_EX_udpglcur_e_" fba:operation="greater" fba:value="0" />
					<fba:constraint fba:reaction="R_EX_udpglcur_e_" fba:operation="less" fba:value="999999" />
					<fba:constraint fba:reaction="R_EX_ump_e_" fba:operation="greater" fba:value="0" />
					<fba:constraint fba:reaction="R_EX_ump_e_" fba:operation="less" fba:value="999999" />
					<fba:constraint fba:reaction="R_EX_ura_e_" fba:operation="greater" fba:value="0" />
					<fba:constraint fba:reaction="R_EX_ura_e_" fba:operation="less" fba:value="999999" />
					<fba:constraint fba:reaction="R_EX_urea_e_" fba:operation="greater" fba:value="0" />
					<fba:constraint fba:reaction="R_EX_urea_e_" fba:operation="less" fba:value="999999" />
					<fba:constraint fba:reaction="R_EX_uri_e_" fba:operation="greater" fba:value="0" />
					<fba:constraint fba:reaction="R_EX_uri_e_" fba:operation="less" fba:value="999999" />
					<fba:constraint fba:reaction="R_EX_val_L_e_" fba:operation="greater" fba:value="0" />
					<fba:constraint fba:reaction="R_EX_val_L_e_" fba:operation="less" fba:value="999999" />
					<fba:constraint fba:reaction="R_EX_xan_e_" fba:operation="greater" fba:value="0" />
					<fba:constraint fba:reaction="R_EX_xan_e_" fba:operation="less" fba:value="999999" />
					<fba:constraint fba:reaction="R_EX_xmp_e_" fba:operation="greater" fba:value="0" />
					<fba:constraint fba:reaction="R_EX_xmp_e_" fba:operation="less" fba:value="999999" />
					<fba:constraint fba:reaction="R_EX_xtsn_e_" fba:operation="greater" fba:value="0" />
					<fba:constraint fba:reaction="R_EX_xtsn_e_" fba:operation="less" fba:value="999999" />
					<fba:constraint fba:reaction="R_EX_xyl_D_e_" fba:operation="greater" fba:value="0" />
					<fba:constraint fba:reaction="R_EX_xyl_D_e_" fba:operation="less" fba:value="999999" />
					<fba:constraint fba:reaction="R_EX_xylu_L_e_" fba:operation="greater" fba:value="0" />
					<fba:constraint fba:reaction="R_EX_xylu_L_e_" fba:operation="less" fba:value="999999" />
					<fba:constraint fba:reaction="R_EX_zn2_e_" fba:operation="greater" fba:value="-999999" />
					<fba:constraint fba:reaction="R_EX_zn2_e_" fba:operation="less" fba:value="999999" />
					<fba:constraint fba:reaction="R_F6PA" fba:operation="greater" fba:value="-999999" />
					<fba:constraint fba:reaction="R_F6PA" fba:operation="less" fba:value="999999" />
					<fba:constraint fba:reaction="R_F6PP" fba:operation="greater" fba:value="0" />
					<fba:constraint fba:reaction="R_F6PP" fba:operation="less" fba:value="999999" />
					<fba:constraint fba:reaction="R_F6Pt6_2pp" fba:operation="greater" fba:value="0" />
					<fba:constraint fba:reaction="R_F6Pt6_2pp" fba:operation="less" fba:value="999999" />
					<fba:constraint fba:reaction="R_F6Ptex" fba:operation="greater" fba:value="-999999" />
					<fba:constraint fba:reaction="R_F6Ptex" fba:operation="less" fba:value="999999" />
					<fba:constraint fba:reaction="R_FA100ACPHi" fba:operation="greater" fba:value="0" />
					<fba:constraint fba:reaction="R_FA100ACPHi" fba:operation="less" fba:value="999999" />
					<fba:constraint fba:reaction="R_FA120ACPHi" fba:operation="greater" fba:value="0" />
					<fba:constraint fba:reaction="R_FA120ACPHi" fba:operation="less" fba:value="999999" />
					<fba:constraint fba:reaction="R_FA140ACPHi" fba:operation="greater" fba:value="0" />
					<fba:constraint fba:reaction="R_FA140ACPHi" fba:operation="less" fba:value="999999" />
					<fba:constraint fba:reaction="R_FA141ACPHi" fba:operation="greater" fba:value="0" />
					<fba:constraint fba:reaction="R_FA141ACPHi" fba:operation="less" fba:value="999999" />
					<fba:constraint fba:reaction="R_FA160ACPHi" fba:operation="greater" fba:value="0" />
					<fba:constraint fba:reaction="R_FA160ACPHi" fba:operation="less" fba:value="999999" />
					<fba:constraint fba:reaction="R_FA161ACPHi" fba:operation="greater" fba:value="0" />
					<fba:constraint fba:reaction="R_FA161ACPHi" fba:operation="less" fba:value="999999" />
					<fba:constraint fba:reaction="R_FA80ACPHi" fba:operation="greater" fba:value="0" />
					<fba:constraint fba:reaction="R_FA80ACPHi" fba:operation="less" fba:value="999999" />
					<fba:constraint fba:reaction="R_FACOAE100" fba:operation="greater" fba:value="0" />
					<fba:constraint fba:reaction="R_FACOAE100" fba:operation="less" fba:value="999999" />
					<fba:constraint fba:reaction="R_FACOAE120" fba:operation="greater" fba:value="0" />
					<fba:constraint fba:reaction="R_FACOAE120" fba:operation="less" fba:value="999999" />
					<fba:constraint fba:reaction="R_FACOAE140" fba:operation="greater" fba:value="0" />
					<fba:constraint fba:reaction="R_FACOAE140" fba:operation="less" fba:value="999999" />
					<fba:constraint fba:reaction="R_FACOAE141" fba:operation="greater" fba:value="0" />
					<fba:constraint fba:reaction="R_FACOAE141" fba:operation="less" fba:value="999999" />
					<fba:constraint fba:reaction="R_FACOAE160" fba:operation="greater" fba:value="0" />
					<fba:constraint fba:reaction="R_FACOAE160" fba:operation="less" fba:value="999999" />
					<fba:constraint fba:reaction="R_FACOAE161" fba:operation="greater" fba:value="0" />
					<fba:constraint fba:reaction="R_FACOAE161" fba:operation="less" fba:value="999999" />
					<fba:constraint fba:reaction="R_FACOAE180" fba:operation="greater" fba:value="0" />
					<fba:constraint fba:reaction="R_FACOAE180" fba:operation="less" fba:value="999999" />
					<fba:constraint fba:reaction="R_FACOAE181" fba:operation="greater" fba:value="0" />
					<fba:constraint fba:reaction="R_FACOAE181" fba:operation="less" fba:value="999999" />
					<fba:constraint fba:reaction="R_FACOAE60" fba:operation="greater" fba:value="0" />
					<fba:constraint fba:reaction="R_FACOAE60" fba:operation="less" fba:value="999999" />
					<fba:constraint fba:reaction="R_FACOAE80" fba:operation="greater" fba:value="0" />
					<fba:constraint fba:reaction="R_FACOAE80" fba:operation="less" fba:value="999999" />
					<fba:constraint fba:reaction="R_FACOAL100t2pp" fba:operation="greater" fba:value="0" />
					<fba:constraint fba:reaction="R_FACOAL100t2pp" fba:operation="less" fba:value="999999" />
					<fba:constraint fba:reaction="R_FACOAL120t2pp" fba:operation="greater" fba:value="0" />
					<fba:constraint fba:reaction="R_FACOAL120t2pp" fba:operation="less" fba:value="999999" />
					<fba:constraint fba:reaction="R_FACOAL140t2pp" fba:operation="greater" fba:value="0" />
					<fba:constraint fba:reaction="R_FACOAL140t2pp" fba:operation="less" fba:value="999999" />
					<fba:constraint fba:reaction="R_FACOAL141t2pp" fba:operation="greater" fba:value="0" />
					<fba:constraint fba:reaction="R_FACOAL141t2pp" fba:operation="less" fba:value="999999" />
					<fba:constraint fba:reaction="R_FACOAL160t2pp" fba:operation="greater" fba:value="0" />
					<fba:constraint fba:reaction="R_FACOAL160t2pp" fba:operation="less" fba:value="999999" />
					<fba:constraint fba:reaction="R_FACOAL161t2pp" fba:operation="greater" fba:value="0" />
					<fba:constraint fba:reaction="R_FACOAL161t2pp" fba:operation="less" fba:value="999999" />
					<fba:constraint fba:reaction="R_FACOAL180t2pp" fba:operation="greater" fba:value="0" />
					<fba:constraint fba:reaction="R_FACOAL180t2pp" fba:operation="less" fba:value="999999" />
					<fba:constraint fba:reaction="R_FACOAL181t2pp" fba:operation="greater" fba:value="0" />
					<fba:constraint fba:reaction="R_FACOAL181t2pp" fba:operation="less" fba:value="999999" />
					<fba:constraint fba:reaction="R_FACOAL60t2pp" fba:operation="greater" fba:value="0" />
					<fba:constraint fba:reaction="R_FACOAL60t2pp" fba:operation="less" fba:value="999999" />
					<fba:constraint fba:reaction="R_FACOAL80t2pp" fba:operation="greater" fba:value="0" />
					<fba:constraint fba:reaction="R_FACOAL80t2pp" fba:operation="less" fba:value="999999" />
					<fba:constraint fba:reaction="R_FADRx" fba:operation="greater" fba:value="0" />
					<fba:constraint fba:reaction="R_FADRx" fba:operation="less" fba:value="999999" />
					<fba:constraint fba:reaction="R_FADRx2" fba:operation="greater" fba:value="0" />
					<fba:constraint fba:reaction="R_FADRx2" fba:operation="less" fba:value="999999" />
					<fba:constraint fba:reaction="R_FALDH2" fba:operation="greater" fba:value="-999999" />
					<fba:constraint fba:reaction="R_FALDH2" fba:operation="less" fba:value="999999" />
					<fba:constraint fba:reaction="R_FALDtex" fba:operation="greater" fba:value="-999999" />
					<fba:constraint fba:reaction="R_FALDtex" fba:operation="less" fba:value="999999" />
					<fba:constraint fba:reaction="R_FALDtpp" fba:operation="greater" fba:value="-999999" />
					<fba:constraint fba:reaction="R_FALDtpp" fba:operation="less" fba:value="999999" />
					<fba:constraint fba:reaction="R_FALGTHLs" fba:operation="greater" fba:value="-999999" />
					<fba:constraint fba:reaction="R_FALGTHLs" fba:operation="less" fba:value="999999" />
					<fba:constraint fba:reaction="R_FBA" fba:operation="greater" fba:value="-999999" />
					<fba:constraint fba:reaction="R_FBA" fba:operation="less" fba:value="999999" />
					<fba:constraint fba:reaction="R_FBP" fba:operation="greater" fba:value="0" />
					<fba:constraint fba:reaction="R_FBP" fba:operation="less" fba:value="999999" />
					<fba:constraint fba:reaction="R_FCI" fba:operation="greater" fba:value="-999999" />
					<fba:constraint fba:reaction="R_FCI" fba:operation="less" fba:value="999999" />
					<fba:constraint fba:reaction="R_FCLK" fba:operation="greater" fba:value="0" />
					<fba:constraint fba:reaction="R_FCLK" fba:operation="less" fba:value="999999" />
					<fba:constraint fba:reaction="R_FCLPA" fba:operation="greater" fba:value="-999999" />
					<fba:constraint fba:reaction="R_FCLPA" fba:operation="less" fba:value="999999" />
					<fba:constraint fba:reaction="R_FCLT" fba:operation="greater" fba:value="0" />
					<fba:constraint fba:reaction="R_FCLT" fba:operation="less" fba:value="999999" />
					<fba:constraint fba:reaction="R_FDH4pp" fba:operation="greater" fba:value="0" />
					<fba:constraint fba:reaction="R_FDH4pp" fba:operation="less" fba:value="999999" />
					<fba:constraint fba:reaction="R_FDH5pp" fba:operation="greater" fba:value="0" />
					<fba:constraint fba:reaction="R_FDH5pp" fba:operation="less" fba:value="999999" />
					<fba:constraint fba:reaction="R_FDMO" fba:operation="greater" fba:value="0" />
					<fba:constraint fba:reaction="R_FDMO" fba:operation="less" fba:value="999999" />
					<fba:constraint fba:reaction="R_FDMO2" fba:operation="greater" fba:value="0" />
					<fba:constraint fba:reaction="R_FDMO2" fba:operation="less" fba:value="999999" />
					<fba:constraint fba:reaction="R_FDMO3" fba:operation="greater" fba:value="0" />
					<fba:constraint fba:reaction="R_FDMO3" fba:operation="less" fba:value="999999" />
					<fba:constraint fba:reaction="R_FDMO4" fba:operation="greater" fba:value="0" />
					<fba:constraint fba:reaction="R_FDMO4" fba:operation="less" fba:value="999999" />
					<fba:constraint fba:reaction="R_FDMO6" fba:operation="greater" fba:value="0" />
					<fba:constraint fba:reaction="R_FDMO6" fba:operation="less" fba:value="999999" />
					<fba:constraint fba:reaction="R_FE2abcpp" fba:operation="greater" fba:value="0" />
					<fba:constraint fba:reaction="R_FE2abcpp" fba:operation="less" fba:value="999999" />
					<fba:constraint fba:reaction="R_FE2t2pp" fba:operation="greater" fba:value="0" />
					<fba:constraint fba:reaction="R_FE2t2pp" fba:operation="less" fba:value="999999" />
					<fba:constraint fba:reaction="R_FE2t3pp" fba:operation="greater" fba:value="0" />
					<fba:constraint fba:reaction="R_FE2t3pp" fba:operation="less" fba:value="999999" />
					<fba:constraint fba:reaction="R_FE2tex" fba:operation="greater" fba:value="-999999" />
					<fba:constraint fba:reaction="R_FE2tex" fba:operation="less" fba:value="999999" />
					<fba:constraint fba:reaction="R_FE2tpp" fba:operation="greater" fba:value="0" />
					<fba:constraint fba:reaction="R_FE2tpp" fba:operation="less" fba:value="999999" />
					<fba:constraint fba:reaction="R_FE3DCITabcpp" fba:operation="greater" fba:value="0" />
					<fba:constraint fba:reaction="R_FE3DCITabcpp" fba:operation="less" fba:value="999999" />
					<fba:constraint fba:reaction="R_FE3DCITtonex" fba:operation="greater" fba:value="0" />
					<fba:constraint fba:reaction="R_FE3DCITtonex" fba:operation="less" fba:value="999999" />
					<fba:constraint fba:reaction="R_FE3DHBZR" fba:operation="greater" fba:value="0" />
					<fba:constraint fba:reaction="R_FE3DHBZR" fba:operation="less" fba:value="999999" />
					<fba:constraint fba:reaction="R_FE3DHBZSabcpp" fba:operation="greater" fba:value="0" />
					<fba:constraint fba:reaction="R_FE3DHBZSabcpp" fba:operation="less" fba:value="999999" />
					<fba:constraint fba:reaction="R_FE3DHBZStonex" fba:operation="greater" fba:value="0" />
					<fba:constraint fba:reaction="R_FE3DHBZStonex" fba:operation="less" fba:value="999999" />
					<fba:constraint fba:reaction="R_FE3HOXR1" fba:operation="greater" fba:value="0" />
					<fba:constraint fba:reaction="R_FE3HOXR1" fba:operation="less" fba:value="999999" />
					<fba:constraint fba:reaction="R_FE3HOXR2" fba:operation="greater" fba:value="0" />
					<fba:constraint fba:reaction="R_FE3HOXR2" fba:operation="less" fba:value="999999" />
					<fba:constraint fba:reaction="R_FE3HOXR3" fba:operation="greater" fba:value="0" />
					<fba:constraint fba:reaction="R_FE3HOXR3" fba:operation="less" fba:value="999999" />
					<fba:constraint fba:reaction="R_FE3HOXUtex" fba:operation="greater" fba:value="0" />
					<fba:constraint fba:reaction="R_FE3HOXUtex" fba:operation="less" fba:value="999999" />
					<fba:constraint fba:reaction="R_FE3HOXUtpp" fba:operation="greater" fba:value="0" />
					<fba:constraint fba:reaction="R_FE3HOXUtpp" fba:operation="less" fba:value="999999" />
					<fba:constraint fba:reaction="R_FE3HOXabcpp" fba:operation="greater" fba:value="0" />
					<fba:constraint fba:reaction="R_FE3HOXabcpp" fba:operation="less" fba:value="999999" />
					<fba:constraint fba:reaction="R_FE3HOXexs" fba:operation="greater" fba:value="0" />
					<fba:constraint fba:reaction="R_FE3HOXexs" fba:operation="less" fba:value="999999" />
					<fba:constraint fba:reaction="R_FE3HOXtonex" fba:operation="greater" fba:value="0" />
					<fba:constraint fba:reaction="R_FE3HOXtonex" fba:operation="less" fba:value="999999" />
					<fba:constraint fba:reaction="R_FE3Ri" fba:operation="greater" fba:value="0" />
					<fba:constraint fba:reaction="R_FE3Ri" fba:operation="less" fba:value="999999" />
					<fba:constraint fba:reaction="R_FE3abcpp" fba:operation="greater" fba:value="0" />
					<fba:constraint fba:reaction="R_FE3abcpp" fba:operation="less" fba:value="999999" />
					<fba:constraint fba:reaction="R_FE3tex" fba:operation="greater" fba:value="-999999" />
					<fba:constraint fba:reaction="R_FE3tex" fba:operation="less" fba:value="999999" />
					<fba:constraint fba:reaction="R_FECRMR1" fba:operation="greater" fba:value="0" />
					<fba:constraint fba:reaction="R_FECRMR1" fba:operation="less" fba:value="999999" />
					<fba:constraint fba:reaction="R_FECRMR2" fba:operation="greater" fba:value="0" />
					<fba:constraint fba:reaction="R_FECRMR2" fba:operation="less" fba:value="999999" />
					<fba:constraint fba:reaction="R_FECRMR3" fba:operation="greater" fba:value="0" />
					<fba:constraint fba:reaction="R_FECRMR3" fba:operation="less" fba:value="999999" />
					<fba:constraint fba:reaction="R_FECRMUtex" fba:operation="greater" fba:value="0" />
					<fba:constraint fba:reaction="R_FECRMUtex" fba:operation="less" fba:value="999999" />
					<fba:constraint fba:reaction="R_FECRMUtpp" fba:operation="greater" fba:value="0" />
					<fba:constraint fba:reaction="R_FECRMUtpp" fba:operation="less" fba:value="999999" />
					<fba:constraint fba:reaction="R_FECRMabcpp" fba:operation="greater" fba:value="0" />
					<fba:constraint fba:reaction="R_FECRMabcpp" fba:operation="less" fba:value="999999" />
					<fba:constraint fba:reaction="R_FECRMexs" fba:operation="greater" fba:value="0" />
					<fba:constraint fba:reaction="R_FECRMexs" fba:operation="less" fba:value="999999" />
					<fba:constraint fba:reaction="R_FECRMtonex" fba:operation="greater" fba:value="0" />
					<fba:constraint fba:reaction="R_FECRMtonex" fba:operation="less" fba:value="999999" />
					<fba:constraint fba:reaction="R_FEENTERR1" fba:operation="greater" fba:value="0" />
					<fba:constraint fba:reaction="R_FEENTERR1" fba:operation="less" fba:value="999999" />
					<fba:constraint fba:reaction="R_FEENTERR2" fba:operation="greater" fba:value="0" />
					<fba:constraint fba:reaction="R_FEENTERR2" fba:operation="less" fba:value="999999" />
					<fba:constraint fba:reaction="R_FEENTERR3" fba:operation="greater" fba:value="0" />
					<fba:constraint fba:reaction="R_FEENTERR3" fba:operation="less" fba:value="999999" />
					<fba:constraint fba:reaction="R_FEENTERabcpp" fba:operation="greater" fba:value="0" />
					<fba:constraint fba:reaction="R_FEENTERabcpp" fba:operation="less" fba:value="999999" />
					<fba:constraint fba:reaction="R_FEENTERexs" fba:operation="greater" fba:value="0" />
					<fba:constraint fba:reaction="R_FEENTERexs" fba:operation="less" fba:value="999999" />
					<fba:constraint fba:reaction="R_FEENTERtex" fba:operation="greater" fba:value="0" />
					<fba:constraint fba:reaction="R_FEENTERtex" fba:operation="less" fba:value="999999" />
					<fba:constraint fba:reaction="R_FEENTERtonex" fba:operation="greater" fba:value="0" />
					<fba:constraint fba:reaction="R_FEENTERtonex" fba:operation="less" fba:value="999999" />
					<fba:constraint fba:reaction="R_FEENTERtpp" fba:operation="greater" fba:value="0" />
					<fba:constraint fba:reaction="R_FEENTERtpp" fba:operation="less" fba:value="999999" />
					<fba:constraint fba:reaction="R_FEOXAMR1" fba:operation="greater" fba:value="0" />
					<fba:constraint fba:reaction="R_FEOXAMR1" fba:operation="less" fba:value="999999" />
					<fba:constraint fba:reaction="R_FEOXAMR2" fba:operation="greater" fba:value="0" />
					<fba:constraint fba:reaction="R_FEOXAMR2" fba:operation="less" fba:value="999999" />
					<fba:constraint fba:reaction="R_FEOXAMR3" fba:operation="greater" fba:value="0" />
					<fba:constraint fba:reaction="R_FEOXAMR3" fba:operation="less" fba:value="999999" />
					<fba:constraint fba:reaction="R_FEOXAMUtex" fba:operation="greater" fba:value="0" />
					<fba:constraint fba:reaction="R_FEOXAMUtex" fba:operation="less" fba:value="999999" />
					<fba:constraint fba:reaction="R_FEOXAMUtpp" fba:operation="greater" fba:value="0" />
					<fba:constraint fba:reaction="R_FEOXAMUtpp" fba:operation="less" fba:value="999999" />
					<fba:constraint fba:reaction="R_FEOXAMabcpp" fba:operation="greater" fba:value="0" />
					<fba:constraint fba:reaction="R_FEOXAMabcpp" fba:operation="less" fba:value="999999" />
					<fba:constraint fba:reaction="R_FEOXAMexs" fba:operation="greater" fba:value="0" />
					<fba:constraint fba:reaction="R_FEOXAMexs" fba:operation="less" fba:value="999999" />
					<fba:constraint fba:reaction="R_FEOXAMtonex" fba:operation="greater" fba:value="0" />
					<fba:constraint fba:reaction="R_FEOXAMtonex" fba:operation="less" fba:value="999999" />
					<fba:constraint fba:reaction="R_FEROpp" fba:operation="greater" fba:value="0" />
					<fba:constraint fba:reaction="R_FEROpp" fba:operation="less" fba:value="999999" />
					<fba:constraint fba:reaction="R_FFSD" fba:operation="greater" fba:value="0" />
					<fba:constraint fba:reaction="R_FFSD" fba:operation="less" fba:value="999999" />
					<fba:constraint fba:reaction="R_FHL" fba:operation="greater" fba:value="0" />
					<fba:constraint fba:reaction="R_FHL" fba:operation="less" fba:value="0" />
					<fba:constraint fba:reaction="R_FLDR" fba:operation="greater" fba:value="0" />
					<fba:constraint fba:reaction="R_FLDR" fba:operation="less" fba:value="999999" />
					<fba:constraint fba:reaction="R_FLVR" fba:operation="greater" fba:value="0" />
					<fba:constraint fba:reaction="R_FLVR" fba:operation="less" fba:value="999999" />
					<fba:constraint fba:reaction="R_FLVRx" fba:operation="greater" fba:value="0" />
					<fba:constraint fba:reaction="R_FLVRx" fba:operation="less" fba:value="999999" />
					<fba:constraint fba:reaction="R_FMETTRS" fba:operation="greater" fba:value="0" />
					<fba:constraint fba:reaction="R_FMETTRS" fba:operation="less" fba:value="999999" />
					<fba:constraint fba:reaction="R_FMNAT" fba:operation="greater" fba:value="0" />
					<fba:constraint fba:reaction="R_FMNAT" fba:operation="less" fba:value="999999" />
					<fba:constraint fba:reaction="R_FMNRx" fba:operation="greater" fba:value="0" />
					<fba:constraint fba:reaction="R_FMNRx" fba:operation="less" fba:value="999999" />
					<fba:constraint fba:reaction="R_FMNRx2" fba:operation="greater" fba:value="0" />
					<fba:constraint fba:reaction="R_FMNRx2" fba:operation="less" fba:value="999999" />
					<fba:constraint fba:reaction="R_FORt2pp" fba:operation="greater" fba:value="0" />
					<fba:constraint fba:reaction="R_FORt2pp" fba:operation="less" fba:value="999999" />
					<fba:constraint fba:reaction="R_FORtex" fba:operation="greater" fba:value="-999999" />
					<fba:constraint fba:reaction="R_FORtex" fba:operation="less" fba:value="999999" />
					<fba:constraint fba:reaction="R_FORtppi" fba:operation="greater" fba:value="0" />
					<fba:constraint fba:reaction="R_FORtppi" fba:operation="less" fba:value="999999" />
					<fba:constraint fba:reaction="R_FRD2" fba:operation="greater" fba:value="0" />
					<fba:constraint fba:reaction="R_FRD2" fba:operation="less" fba:value="999999" />
					<fba:constraint fba:reaction="R_FRD3" fba:operation="greater" fba:value="0" />
					<fba:constraint fba:reaction="R_FRD3" fba:operation="less" fba:value="999999" />
					<fba:constraint fba:reaction="R_FRUK" fba:operation="greater" fba:value="0" />
					<fba:constraint fba:reaction="R_FRUK" fba:operation="less" fba:value="999999" />
					<fba:constraint fba:reaction="R_FRULYSDG" fba:operation="greater" fba:value="-999999" />
					<fba:constraint fba:reaction="R_FRULYSDG" fba:operation="less" fba:value="999999" />
					<fba:constraint fba:reaction="R_FRULYSE" fba:operation="greater" fba:value="-999999" />
					<fba:constraint fba:reaction="R_FRULYSE" fba:operation="less" fba:value="999999" />
					<fba:constraint fba:reaction="R_FRULYSK" fba:operation="greater" fba:value="0" />
					<fba:constraint fba:reaction="R_FRULYSK" fba:operation="less" fba:value="999999" />
					<fba:constraint fba:reaction="R_FRULYSt2pp" fba:operation="greater" fba:value="0" />
					<fba:constraint fba:reaction="R_FRULYSt2pp" fba:operation="less" fba:value="999999" />
					<fba:constraint fba:reaction="R_FRULYStex" fba:operation="greater" fba:value="-999999" />
					<fba:constraint fba:reaction="R_FRULYStex" fba:operation="less" fba:value="999999" />
					<fba:constraint fba:reaction="R_FRUURt2rpp" fba:operation="greater" fba:value="-999999" />
					<fba:constraint fba:reaction="R_FRUURt2rpp" fba:operation="less" fba:value="999999" />
					<fba:constraint fba:reaction="R_FRUURtex" fba:operation="greater" fba:value="-999999" />
					<fba:constraint fba:reaction="R_FRUURtex" fba:operation="less" fba:value="999999" />
					<fba:constraint fba:reaction="R_FRUpts2pp" fba:operation="greater" fba:value="0" />
					<fba:constraint fba:reaction="R_FRUpts2pp" fba:operation="less" fba:value="999999" />
					<fba:constraint fba:reaction="R_FRUptspp" fba:operation="greater" fba:value="0" />
					<fba:constraint fba:reaction="R_FRUptspp" fba:operation="less" fba:value="999999" />
					<fba:constraint fba:reaction="R_FRUtex" fba:operation="greater" fba:value="-999999" />
					<fba:constraint fba:reaction="R_FRUtex" fba:operation="less" fba:value="999999" />
					<fba:constraint fba:reaction="R_FTHFD" fba:operation="greater" fba:value="0" />
					<fba:constraint fba:reaction="R_FTHFD" fba:operation="less" fba:value="999999" />
					<fba:constraint fba:reaction="R_FUCtex" fba:operation="greater" fba:value="-999999" />
					<fba:constraint fba:reaction="R_FUCtex" fba:operation="less" fba:value="999999" />
					<fba:constraint fba:reaction="R_FUCtpp" fba:operation="greater" fba:value="-999999" />
					<fba:constraint fba:reaction="R_FUCtpp" fba:operation="less" fba:value="999999" />
					<fba:constraint fba:reaction="R_FUM" fba:operation="greater" fba:value="-999999" />
					<fba:constraint fba:reaction="R_FUM" fba:operation="less" fba:value="999999" />
					<fba:constraint fba:reaction="R_FUMt2_2pp" fba:operation="greater" fba:value="0" />
					<fba:constraint fba:reaction="R_FUMt2_2pp" fba:operation="less" fba:value="999999" />
					<fba:constraint fba:reaction="R_FUMt2_3pp" fba:operation="greater" fba:value="0" />
					<fba:constraint fba:reaction="R_FUMt2_3pp" fba:operation="less" fba:value="999999" />
					<fba:constraint fba:reaction="R_FUMtex" fba:operation="greater" fba:value="-999999" />
					<fba:constraint fba:reaction="R_FUMtex" fba:operation="less" fba:value="999999" />
					<fba:constraint fba:reaction="R_G1PACT" fba:operation="greater" fba:value="0" />
					<fba:constraint fba:reaction="R_G1PACT" fba:operation="less" fba:value="999999" />
					<fba:constraint fba:reaction="R_G1PPpp" fba:operation="greater" fba:value="0" />
					<fba:constraint fba:reaction="R_G1PPpp" fba:operation="less" fba:value="999999" />
					<fba:constraint fba:reaction="R_G1PTT" fba:operation="greater" fba:value="0" />
					<fba:constraint fba:reaction="R_G1PTT" fba:operation="less" fba:value="999999" />
					<fba:constraint fba:reaction="R_G1Ptex" fba:operation="greater" fba:value="-999999" />
					<fba:constraint fba:reaction="R_G1Ptex" fba:operation="less" fba:value="999999" />
					<fba:constraint fba:reaction="R_G1SAT" fba:operation="greater" fba:value="-999999" />
					<fba:constraint fba:reaction="R_G1SAT" fba:operation="less" fba:value="999999" />
					<fba:constraint fba:reaction="R_G2PPpp" fba:operation="greater" fba:value="0" />
					<fba:constraint fba:reaction="R_G2PPpp" fba:operation="less" fba:value="999999" />
					<fba:constraint fba:reaction="R_G3PAT120" fba:operation="greater" fba:value="0" />
					<fba:constraint fba:reaction="R_G3PAT120" fba:operation="less" fba:value="999999" />
					<fba:constraint fba:reaction="R_G3PAT140" fba:operation="greater" fba:value="0" />
					<fba:constraint fba:reaction="R_G3PAT140" fba:operation="less" fba:value="999999" />
					<fba:constraint fba:reaction="R_G3PAT141" fba:operation="greater" fba:value="0" />
					<fba:constraint fba:reaction="R_G3PAT141" fba:operation="less" fba:value="999999" />
					<fba:constraint fba:reaction="R_G3PAT160" fba:operation="greater" fba:value="0" />
					<fba:constraint fba:reaction="R_G3PAT160" fba:operation="less" fba:value="999999" />
					<fba:constraint fba:reaction="R_G3PAT161" fba:operation="greater" fba:value="0" />
					<fba:constraint fba:reaction="R_G3PAT161" fba:operation="less" fba:value="999999" />
					<fba:constraint fba:reaction="R_G3PAT180" fba:operation="greater" fba:value="0" />
					<fba:constraint fba:reaction="R_G3PAT180" fba:operation="less" fba:value="999999" />
					<fba:constraint fba:reaction="R_G3PAT181" fba:operation="greater" fba:value="0" />
					<fba:constraint fba:reaction="R_G3PAT181" fba:operation="less" fba:value="999999" />
					<fba:constraint fba:reaction="R_G3PCabcpp" fba:operation="greater" fba:value="0" />
					<fba:constraint fba:reaction="R_G3PCabcpp" fba:operation="less" fba:value="999999" />
					<fba:constraint fba:reaction="R_G3PCtex" fba:operation="greater" fba:value="-999999" />
					<fba:constraint fba:reaction="R_G3PCtex" fba:operation="less" fba:value="999999" />
					<fba:constraint fba:reaction="R_G3PD2" fba:operation="greater" fba:value="-999999" />
					<fba:constraint fba:reaction="R_G3PD2" fba:operation="less" fba:value="999999" />
					<fba:constraint fba:reaction="R_G3PD5" fba:operation="greater" fba:value="0" />
					<fba:constraint fba:reaction="R_G3PD5" fba:operation="less" fba:value="999999" />
					<fba:constraint fba:reaction="R_G3PD6" fba:operation="greater" fba:value="0" />
					<fba:constraint fba:reaction="R_G3PD6" fba:operation="less" fba:value="999999" />
					<fba:constraint fba:reaction="R_G3PD7" fba:operation="greater" fba:value="0" />
					<fba:constraint fba:reaction="R_G3PD7" fba:operation="less" fba:value="999999" />
					<fba:constraint fba:reaction="R_G3PEabcpp" fba:operation="greater" fba:value="0" />
					<fba:constraint fba:reaction="R_G3PEabcpp" fba:operation="less" fba:value="999999" />
					<fba:constraint fba:reaction="R_G3PEtex" fba:operation="greater" fba:value="-999999" />
					<fba:constraint fba:reaction="R_G3PEtex" fba:operation="less" fba:value="999999" />
					<fba:constraint fba:reaction="R_G3PGabcpp" fba:operation="greater" fba:value="0" />
					<fba:constraint fba:reaction="R_G3PGabcpp" fba:operation="less" fba:value="999999" />
					<fba:constraint fba:reaction="R_G3PGtex" fba:operation="greater" fba:value="-999999" />
					<fba:constraint fba:reaction="R_G3PGtex" fba:operation="less" fba:value="999999" />
					<fba:constraint fba:reaction="R_G3PIabcpp" fba:operation="greater" fba:value="0" />
					<fba:constraint fba:reaction="R_G3PIabcpp" fba:operation="less" fba:value="999999" />
					<fba:constraint fba:reaction="R_G3PItex" fba:operation="greater" fba:value="-999999" />
					<fba:constraint fba:reaction="R_G3PItex" fba:operation="less" fba:value="999999" />
					<fba:constraint fba:reaction="R_G3PSabcpp" fba:operation="greater" fba:value="0" />
					<fba:constraint fba:reaction="R_G3PSabcpp" fba:operation="less" fba:value="999999" />
					<fba:constraint fba:reaction="R_G3PStex" fba:operation="greater" fba:value="-999999" />
					<fba:constraint fba:reaction="R_G3PStex" fba:operation="less" fba:value="999999" />
					<fba:constraint fba:reaction="R_G3PT" fba:operation="greater" fba:value="0" />
					<fba:constraint fba:reaction="R_G3PT" fba:operation="less" fba:value="999999" />
					<fba:constraint fba:reaction="R_G5SADs" fba:operation="greater" fba:value="0" />
					<fba:constraint fba:reaction="R_G5SADs" fba:operation="less" fba:value="999999" />
					<fba:constraint fba:reaction="R_G5SD" fba:operation="greater" fba:value="0" />
					<fba:constraint fba:reaction="R_G5SD" fba:operation="less" fba:value="999999" />
					<fba:constraint fba:reaction="R_G6PDA" fba:operation="greater" fba:value="0" />
					<fba:constraint fba:reaction="R_G6PDA" fba:operation="less" fba:value="999999" />
					<fba:constraint fba:reaction="R_G6PDH2r" fba:operation="greater" fba:value="-999999" />
					<fba:constraint fba:reaction="R_G6PDH2r" fba:operation="less" fba:value="999999" />
					<fba:constraint fba:reaction="R_G6PP" fba:operation="greater" fba:value="0" />
					<fba:constraint fba:reaction="R_G6PP" fba:operation="less" fba:value="999999" />
					<fba:constraint fba:reaction="R_G6Pt6_2pp" fba:operation="greater" fba:value="0" />
					<fba:constraint fba:reaction="R_G6Pt6_2pp" fba:operation="less" fba:value="999999" />
					<fba:constraint fba:reaction="R_G6Ptex" fba:operation="greater" fba:value="-999999" />
					<fba:constraint fba:reaction="R_G6Ptex" fba:operation="less" fba:value="999999" />
					<fba:constraint fba:reaction="R_GAL1PPpp" fba:operation="greater" fba:value="0" />
					<fba:constraint fba:reaction="R_GAL1PPpp" fba:operation="less" fba:value="999999" />
					<fba:constraint fba:reaction="R_GAL1Ptex" fba:operation="greater" fba:value="-999999" />
					<fba:constraint fba:reaction="R_GAL1Ptex" fba:operation="less" fba:value="999999" />
					<fba:constraint fba:reaction="R_GALBDtex" fba:operation="greater" fba:value="-999999" />
					<fba:constraint fba:reaction="R_GALBDtex" fba:operation="less" fba:value="999999" />
					<fba:constraint fba:reaction="R_GALCTD" fba:operation="greater" fba:value="0" />
					<fba:constraint fba:reaction="R_GALCTD" fba:operation="less" fba:value="999999" />
					<fba:constraint fba:reaction="R_GALCTLO" fba:operation="greater" fba:value="0" />
					<fba:constraint fba:reaction="R_GALCTLO" fba:operation="less" fba:value="999999" />
					<fba:constraint fba:reaction="R_GALCTND" fba:operation="greater" fba:value="0" />
					<fba:constraint fba:reaction="R_GALCTND" fba:operation="less" fba:value="999999" />
					<fba:constraint fba:reaction="R_GALCTNLt2pp" fba:operation="greater" fba:value="0" />
					<fba:constraint fba:reaction="R_GALCTNLt2pp" fba:operation="less" fba:value="999999" />
					<fba:constraint fba:reaction="R_GALCTNLtex" fba:operation="greater" fba:value="-999999" />
					<fba:constraint fba:reaction="R_GALCTNLtex" fba:operation="less" fba:value="999999" />
					<fba:constraint fba:reaction="R_GALCTNt2pp" fba:operation="greater" fba:value="0" />
					<fba:constraint fba:reaction="R_GALCTNt2pp" fba:operation="less" fba:value="999999" />
					<fba:constraint fba:reaction="R_GALCTNtex" fba:operation="greater" fba:value="-999999" />
					<fba:constraint fba:reaction="R_GALCTNtex" fba:operation="less" fba:value="999999" />
					<fba:constraint fba:reaction="R_GALCTt2rpp" fba:operation="greater" fba:value="-999999" />
					<fba:constraint fba:reaction="R_GALCTt2rpp" fba:operation="less" fba:value="999999" />
					<fba:constraint fba:reaction="R_GALCTtex" fba:operation="greater" fba:value="-999999" />
					<fba:constraint fba:reaction="R_GALCTtex" fba:operation="less" fba:value="999999" />
					<fba:constraint fba:reaction="R_GALKr" fba:operation="greater" fba:value="-999999" />
					<fba:constraint fba:reaction="R_GALKr" fba:operation="less" fba:value="999999" />
					<fba:constraint fba:reaction="R_GALM2pp" fba:operation="greater" fba:value="0" />
					<fba:constraint fba:reaction="R_GALM2pp" fba:operation="less" fba:value="999999" />
					<fba:constraint fba:reaction="R_GALS3" fba:operation="greater" fba:value="0" />
					<fba:constraint fba:reaction="R_GALS3" fba:operation="less" fba:value="999999" />
					<fba:constraint fba:reaction="R_GALT1" fba:operation="greater" fba:value="0" />
					<fba:constraint fba:reaction="R_GALT1" fba:operation="less" fba:value="999999" />
					<fba:constraint fba:reaction="R_GALTptspp" fba:operation="greater" fba:value="0" />
					<fba:constraint fba:reaction="R_GALTptspp" fba:operation="less" fba:value="999999" />
					<fba:constraint fba:reaction="R_GALTtex" fba:operation="greater" fba:value="-999999" />
					<fba:constraint fba:reaction="R_GALTtex" fba:operation="less" fba:value="999999" />
					<fba:constraint fba:reaction="R_GALURt2rpp" fba:operation="greater" fba:value="-999999" />
					<fba:constraint fba:reaction="R_GALURt2rpp" fba:operation="less" fba:value="999999" />
					<fba:constraint fba:reaction="R_GALURtex" fba:operation="greater" fba:value="-999999" />
					<fba:constraint fba:reaction="R_GALURtex" fba:operation="less" fba:value="999999" />
					<fba:constraint fba:reaction="R_GALUi" fba:operation="greater" fba:value="0" />
					<fba:constraint fba:reaction="R_GALUi" fba:operation="less" fba:value="999999" />
					<fba:constraint fba:reaction="R_GALabcpp" fba:operation="greater" fba:value="0" />
					<fba:constraint fba:reaction="R_GALabcpp" fba:operation="less" fba:value="999999" />
					<fba:constraint fba:reaction="R_GALt2pp" fba:operation="greater" fba:value="0" />
					<fba:constraint fba:reaction="R_GALt2pp" fba:operation="less" fba:value="999999" />
					<fba:constraint fba:reaction="R_GALtex" fba:operation="greater" fba:value="-999999" />
					<fba:constraint fba:reaction="R_GALtex" fba:operation="less" fba:value="999999" />
					<fba:constraint fba:reaction="R_GAM6Pt6_2pp" fba:operation="greater" fba:value="0" />
					<fba:constraint fba:reaction="R_GAM6Pt6_2pp" fba:operation="less" fba:value="999999" />
					<fba:constraint fba:reaction="R_GAMAN6Ptex" fba:operation="greater" fba:value="-999999" />
					<fba:constraint fba:reaction="R_GAMAN6Ptex" fba:operation="less" fba:value="999999" />
					<fba:constraint fba:reaction="R_GAMptspp" fba:operation="greater" fba:value="0" />
					<fba:constraint fba:reaction="R_GAMptspp" fba:operation="less" fba:value="999999" />
					<fba:constraint fba:reaction="R_GAMtex" fba:operation="greater" fba:value="-999999" />
					<fba:constraint fba:reaction="R_GAMtex" fba:operation="less" fba:value="999999" />
					<fba:constraint fba:reaction="R_GAPD" fba:operation="greater" fba:value="-999999" />
					<fba:constraint fba:reaction="R_GAPD" fba:operation="less" fba:value="999999" />
					<fba:constraint fba:reaction="R_GARFT" fba:operation="greater" fba:value="-999999" />
					<fba:constraint fba:reaction="R_GARFT" fba:operation="less" fba:value="999999" />
					<fba:constraint fba:reaction="R_GART" fba:operation="greater" fba:value="0" />
					<fba:constraint fba:reaction="R_GART" fba:operation="less" fba:value="999999" />
					<fba:constraint fba:reaction="R_GBBTNtex" fba:operation="greater" fba:value="-999999" />
					<fba:constraint fba:reaction="R_GBBTNtex" fba:operation="less" fba:value="999999" />
					<fba:constraint fba:reaction="R_GCALDD" fba:operation="greater" fba:value="0" />
					<fba:constraint fba:reaction="R_GCALDD" fba:operation="less" fba:value="999999" />
					<fba:constraint fba:reaction="R_GDMANE" fba:operation="greater" fba:value="0" />
					<fba:constraint fba:reaction="R_GDMANE" fba:operation="less" fba:value="999999" />
					<fba:constraint fba:reaction="R_GDPDPK" fba:operation="greater" fba:value="0" />
					<fba:constraint fba:reaction="R_GDPDPK" fba:operation="less" fba:value="999999" />
					<fba:constraint fba:reaction="R_GDPMNH" fba:operation="greater" fba:value="0" />
					<fba:constraint fba:reaction="R_GDPMNH" fba:operation="less" fba:value="999999" />
					<fba:constraint fba:reaction="R_GDPMNP" fba:operation="greater" fba:value="0" />
					<fba:constraint fba:reaction="R_GDPMNP" fba:operation="less" fba:value="999999" />
					<fba:constraint fba:reaction="R_GDPtex" fba:operation="greater" fba:value="-999999" />
					<fba:constraint fba:reaction="R_GDPtex" fba:operation="less" fba:value="999999" />
					<fba:constraint fba:reaction="R_GF6PTA" fba:operation="greater" fba:value="0" />
					<fba:constraint fba:reaction="R_GF6PTA" fba:operation="less" fba:value="999999" />
					<fba:constraint fba:reaction="R_GGGABADr" fba:operation="greater" fba:value="-999999" />
					<fba:constraint fba:reaction="R_GGGABADr" fba:operation="less" fba:value="999999" />
					<fba:constraint fba:reaction="R_GGGABAH" fba:operation="greater" fba:value="0" />
					<fba:constraint fba:reaction="R_GGGABAH" fba:operation="less" fba:value="999999" />
					<fba:constraint fba:reaction="R_GGPTRCO" fba:operation="greater" fba:value="0" />
					<fba:constraint fba:reaction="R_GGPTRCO" fba:operation="less" fba:value="999999" />
					<fba:constraint fba:reaction="R_GGPTRCS" fba:operation="greater" fba:value="0" />
					<fba:constraint fba:reaction="R_GGPTRCS" fba:operation="less" fba:value="999999" />
					<fba:constraint fba:reaction="R_GHMT2r" fba:operation="greater" fba:value="-999999" />
					<fba:constraint fba:reaction="R_GHMT2r" fba:operation="less" fba:value="999999" />
					<fba:constraint fba:reaction="R_GK1" fba:operation="greater" fba:value="-999999" />
					<fba:constraint fba:reaction="R_GK1" fba:operation="less" fba:value="999999" />
					<fba:constraint fba:reaction="R_GLBRAN2" fba:operation="greater" fba:value="0" />
					<fba:constraint fba:reaction="R_GLBRAN2" fba:operation="less" fba:value="999999" />
					<fba:constraint fba:reaction="R_GLCATr" fba:operation="greater" fba:value="-999999" />
					<fba:constraint fba:reaction="R_GLCATr" fba:operation="less" fba:value="999999" />
					<fba:constraint fba:reaction="R_GLCDpp" fba:operation="greater" fba:value="0" />
					<fba:constraint fba:reaction="R_GLCDpp" fba:operation="less" fba:value="999999" />
					<fba:constraint fba:reaction="R_GLCNt2rpp" fba:operation="greater" fba:value="-999999" />
					<fba:constraint fba:reaction="R_GLCNt2rpp" fba:operation="less" fba:value="999999" />
					<fba:constraint fba:reaction="R_GLCNtex" fba:operation="greater" fba:value="-999999" />
					<fba:constraint fba:reaction="R_GLCNtex" fba:operation="less" fba:value="999999" />
					<fba:constraint fba:reaction="R_GLCP" fba:operation="greater" fba:value="0" />
					<fba:constraint fba:reaction="R_GLCP" fba:operation="less" fba:value="999999" />
					<fba:constraint fba:reaction="R_GLCP2" fba:operation="greater" fba:value="0" />
					<fba:constraint fba:reaction="R_GLCP2" fba:operation="less" fba:value="999999" />
					<fba:constraint fba:reaction="R_GLCRAL" fba:operation="greater" fba:value="0" />
					<fba:constraint fba:reaction="R_GLCRAL" fba:operation="less" fba:value="999999" />
					<fba:constraint fba:reaction="R_GLCRD" fba:operation="greater" fba:value="0" />
					<fba:constraint fba:reaction="R_GLCRD" fba:operation="less" fba:value="999999" />
					<fba:constraint fba:reaction="R_GLCRt2rpp" fba:operation="greater" fba:value="-999999" />
					<fba:constraint fba:reaction="R_GLCRt2rpp" fba:operation="less" fba:value="999999" />
					<fba:constraint fba:reaction="R_GLCRtex" fba:operation="greater" fba:value="-999999" />
					<fba:constraint fba:reaction="R_GLCRtex" fba:operation="less" fba:value="999999" />
					<fba:constraint fba:reaction="R_GLCS1" fba:operation="greater" fba:value="0" />
					<fba:constraint fba:reaction="R_GLCS1" fba:operation="less" fba:value="999999" />
					<fba:constraint fba:reaction="R_GLCTR1" fba:operation="greater" fba:value="0" />
					<fba:constraint fba:reaction="R_GLCTR1" fba:operation="less" fba:value="999999" />
					<fba:constraint fba:reaction="R_GLCTR2" fba:operation="greater" fba:value="0" />
					<fba:constraint fba:reaction="R_GLCTR2" fba:operation="less" fba:value="999999" />
					<fba:constraint fba:reaction="R_GLCTR3" fba:operation="greater" fba:value="0" />
					<fba:constraint fba:reaction="R_GLCTR3" fba:operation="less" fba:value="999999" />
					<fba:constraint fba:reaction="R_GLCUR1Ptex" fba:operation="greater" fba:value="-999999" />
					<fba:constraint fba:reaction="R_GLCUR1Ptex" fba:operation="less" fba:value="999999" />
					<fba:constraint fba:reaction="R_GLCURt2rpp" fba:operation="greater" fba:value="-999999" />
					<fba:constraint fba:reaction="R_GLCURt2rpp" fba:operation="less" fba:value="999999" />
					<fba:constraint fba:reaction="R_GLCURtex" fba:operation="greater" fba:value="-999999" />
					<fba:constraint fba:reaction="R_GLCURtex" fba:operation="less" fba:value="999999" />
					<fba:constraint fba:reaction="R_GLCabcpp" fba:operation="greater" fba:value="0" />
					<fba:constraint fba:reaction="R_GLCabcpp" fba:operation="less" fba:value="999999" />
					<fba:constraint fba:reaction="R_GLCptspp" fba:operation="greater" fba:value="0" />
					<fba:constraint fba:reaction="R_GLCptspp" fba:operation="less" fba:value="999999" />
					<fba:constraint fba:reaction="R_GLCt2pp" fba:operation="greater" fba:value="0" />
					<fba:constraint fba:reaction="R_GLCt2pp" fba:operation="less" fba:value="999999" />
					<fba:constraint fba:reaction="R_GLCtex" fba:operation="greater" fba:value="-999999" />
					<fba:constraint fba:reaction="R_GLCtex" fba:operation="less" fba:value="999999" />
					<fba:constraint fba:reaction="R_GLDBRAN2" fba:operation="greater" fba:value="0" />
					<fba:constraint fba:reaction="R_GLDBRAN2" fba:operation="less" fba:value="999999" />
					<fba:constraint fba:reaction="R_GLGC" fba:operation="greater" fba:value="0" />
					<fba:constraint fba:reaction="R_GLGC" fba:operation="less" fba:value="999999" />
					<fba:constraint fba:reaction="R_GLNS" fba:operation="greater" fba:value="0" />
					<fba:constraint fba:reaction="R_GLNS" fba:operation="less" fba:value="999999" />
					<fba:constraint fba:reaction="R_GLNTRS" fba:operation="greater" fba:value="0" />
					<fba:constraint fba:reaction="R_GLNTRS" fba:operation="less" fba:value="999999" />
					<fba:constraint fba:reaction="R_GLNabcpp" fba:operation="greater" fba:value="0" />
					<fba:constraint fba:reaction="R_GLNabcpp" fba:operation="less" fba:value="999999" />
					<fba:constraint fba:reaction="R_GLNtex" fba:operation="greater" fba:value="-999999" />
					<fba:constraint fba:reaction="R_GLNtex" fba:operation="less" fba:value="999999" />
					<fba:constraint fba:reaction="R_GLTPD" fba:operation="greater" fba:value="-999999" />
					<fba:constraint fba:reaction="R_GLTPD" fba:operation="less" fba:value="999999" />
					<fba:constraint fba:reaction="R_GLU5K" fba:operation="greater" fba:value="0" />
					<fba:constraint fba:reaction="R_GLU5K" fba:operation="less" fba:value="999999" />
					<fba:constraint fba:reaction="R_GLUABUTt7pp" fba:operation="greater" fba:value="-999999" />
					<fba:constraint fba:reaction="R_GLUABUTt7pp" fba:operation="less" fba:value="999999" />
					<fba:constraint fba:reaction="R_GLUCYS" fba:operation="greater" fba:value="0" />
					<fba:constraint fba:reaction="R_GLUCYS" fba:operation="less" fba:value="999999" />
					<fba:constraint fba:reaction="R_GLUDC" fba:operation="greater" fba:value="0" />
					<fba:constraint fba:reaction="R_GLUDC" fba:operation="less" fba:value="999999" />
					<fba:constraint fba:reaction="R_GLUDy" fba:operation="greater" fba:value="-999999" />
					<fba:constraint fba:reaction="R_GLUDy" fba:operation="less" fba:value="999999" />
					<fba:constraint fba:reaction="R_GLUN" fba:operation="greater" fba:value="0" />
					<fba:constraint fba:reaction="R_GLUN" fba:operation="less" fba:value="999999" />
					<fba:constraint fba:reaction="R_GLUNpp" fba:operation="greater" fba:value="0" />
					<fba:constraint fba:reaction="R_GLUNpp" fba:operation="less" fba:value="999999" />
					<fba:constraint fba:reaction="R_GLUPRT" fba:operation="greater" fba:value="0" />
					<fba:constraint fba:reaction="R_GLUPRT" fba:operation="less" fba:value="999999" />
					<fba:constraint fba:reaction="R_GLUR" fba:operation="greater" fba:value="-999999" />
					<fba:constraint fba:reaction="R_GLUR" fba:operation="less" fba:value="999999" />
					<fba:constraint fba:reaction="R_GLUSy" fba:operation="greater" fba:value="0" />
					<fba:constraint fba:reaction="R_GLUSy" fba:operation="less" fba:value="999999" />
					<fba:constraint fba:reaction="R_GLUTRR" fba:operation="greater" fba:value="0" />
					<fba:constraint fba:reaction="R_GLUTRR" fba:operation="less" fba:value="999999" />
					<fba:constraint fba:reaction="R_GLUTRS" fba:operation="greater" fba:value="0" />
					<fba:constraint fba:reaction="R_GLUTRS" fba:operation="less" fba:value="999999" />
					<fba:constraint fba:reaction="R_GLUabcpp" fba:operation="greater" fba:value="0" />
					<fba:constraint fba:reaction="R_GLUabcpp" fba:operation="less" fba:value="999999" />
					<fba:constraint fba:reaction="R_GLUt2rpp" fba:operation="greater" fba:value="-999999" />
					<fba:constraint fba:reaction="R_GLUt2rpp" fba:operation="less" fba:value="999999" />
					<fba:constraint fba:reaction="R_GLUt4pp" fba:operation="greater" fba:value="0" />
					<fba:constraint fba:reaction="R_GLUt4pp" fba:operation="less" fba:value="999999" />
					<fba:constraint fba:reaction="R_GLUtex" fba:operation="greater" fba:value="-999999" />
					<fba:constraint fba:reaction="R_GLUtex" fba:operation="less" fba:value="999999" />
					<fba:constraint fba:reaction="R_GLXCL" fba:operation="greater" fba:value="0" />
					<fba:constraint fba:reaction="R_GLXCL" fba:operation="less" fba:value="999999" />
					<fba:constraint fba:reaction="R_GLYALDtex" fba:operation="greater" fba:value="-999999" />
					<fba:constraint fba:reaction="R_GLYALDtex" fba:operation="less" fba:value="999999" />
					<fba:constraint fba:reaction="R_GLYALDtpp" fba:operation="greater" fba:value="-999999" />
					<fba:constraint fba:reaction="R_GLYALDtpp" fba:operation="less" fba:value="999999" />
					<fba:constraint fba:reaction="R_GLYAT" fba:operation="greater" fba:value="-999999" />
					<fba:constraint fba:reaction="R_GLYAT" fba:operation="less" fba:value="999999" />
					<fba:constraint fba:reaction="R_GLYBabcpp" fba:operation="greater" fba:value="0" />
					<fba:constraint fba:reaction="R_GLYBabcpp" fba:operation="less" fba:value="999999" />
					<fba:constraint fba:reaction="R_GLYBt2pp" fba:operation="greater" fba:value="0" />
					<fba:constraint fba:reaction="R_GLYBt2pp" fba:operation="less" fba:value="999999" />
					<fba:constraint fba:reaction="R_GLYBtex" fba:operation="greater" fba:value="-999999" />
					<fba:constraint fba:reaction="R_GLYBtex" fba:operation="less" fba:value="999999" />
					<fba:constraint fba:reaction="R_GLYC2Ptex" fba:operation="greater" fba:value="-999999" />
					<fba:constraint fba:reaction="R_GLYC2Ptex" fba:operation="less" fba:value="999999" />
					<fba:constraint fba:reaction="R_GLYC3Pabcpp" fba:operation="greater" fba:value="0" />
					<fba:constraint fba:reaction="R_GLYC3Pabcpp" fba:operation="less" fba:value="999999" />
					<fba:constraint fba:reaction="R_GLYC3Pt6pp" fba:operation="greater" fba:value="0" />
					<fba:constraint fba:reaction="R_GLYC3Pt6pp" fba:operation="less" fba:value="999999" />
					<fba:constraint fba:reaction="R_GLYC3Ptex" fba:operation="greater" fba:value="-999999" />
					<fba:constraint fba:reaction="R_GLYC3Ptex" fba:operation="less" fba:value="999999" />
					<fba:constraint fba:reaction="R_GLYCAt2rpp" fba:operation="greater" fba:value="-999999" />
					<fba:constraint fba:reaction="R_GLYCAt2rpp" fba:operation="less" fba:value="999999" />
					<fba:constraint fba:reaction="R_GLYCAtex" fba:operation="greater" fba:value="-999999" />
					<fba:constraint fba:reaction="R_GLYCAtex" fba:operation="less" fba:value="999999" />
					<fba:constraint fba:reaction="R_GLYCDx" fba:operation="greater" fba:value="0" />
					<fba:constraint fba:reaction="R_GLYCDx" fba:operation="less" fba:value="999999" />
					<fba:constraint fba:reaction="R_GLYCK" fba:operation="greater" fba:value="0" />
					<fba:constraint fba:reaction="R_GLYCK" fba:operation="less" fba:value="999999" />
					<fba:constraint fba:reaction="R_GLYCK2" fba:operation="greater" fba:value="0" />
					<fba:constraint fba:reaction="R_GLYCK2" fba:operation="less" fba:value="999999" />
					<fba:constraint fba:reaction="R_GLYCL" fba:operation="greater" fba:value="0" />
					<fba:constraint fba:reaction="R_GLYCL" fba:operation="less" fba:value="999999" />
					<fba:constraint fba:reaction="R_GLYCLTDx" fba:operation="greater" fba:value="0" />
					<fba:constraint fba:reaction="R_GLYCLTDx" fba:operation="less" fba:value="999999" />
					<fba:constraint fba:reaction="R_GLYCLTDy" fba:operation="greater" fba:value="0" />
					<fba:constraint fba:reaction="R_GLYCLTDy" fba:operation="less" fba:value="999999" />
					<fba:constraint fba:reaction="R_GLYCLTt2rpp" fba:operation="greater" fba:value="-999999" />
					<fba:constraint fba:reaction="R_GLYCLTt2rpp" fba:operation="less" fba:value="999999" />
					<fba:constraint fba:reaction="R_GLYCLTt4pp" fba:operation="greater" fba:value="0" />
					<fba:constraint fba:reaction="R_GLYCLTt4pp" fba:operation="less" fba:value="999999" />
					<fba:constraint fba:reaction="R_GLYCLTtex" fba:operation="greater" fba:value="-999999" />
					<fba:constraint fba:reaction="R_GLYCLTtex" fba:operation="less" fba:value="999999" />
					<fba:constraint fba:reaction="R_GLYCTO2" fba:operation="greater" fba:value="0" />
					<fba:constraint fba:reaction="R_GLYCTO2" fba:operation="less" fba:value="999999" />
					<fba:constraint fba:reaction="R_GLYCTO3" fba:operation="greater" fba:value="0" />
					<fba:constraint fba:reaction="R_GLYCTO3" fba:operation="less" fba:value="999999" />
					<fba:constraint fba:reaction="R_GLYCTO4" fba:operation="greater" fba:value="0" />
					<fba:constraint fba:reaction="R_GLYCTO4" fba:operation="less" fba:value="999999" />
					<fba:constraint fba:reaction="R_GLYCtex" fba:operation="greater" fba:value="-999999" />
					<fba:constraint fba:reaction="R_GLYCtex" fba:operation="less" fba:value="999999" />
					<fba:constraint fba:reaction="R_GLYCtpp" fba:operation="greater" fba:value="-999999" />
					<fba:constraint fba:reaction="R_GLYCtpp" fba:operation="less" fba:value="999999" />
					<fba:constraint fba:reaction="R_GLYK" fba:operation="greater" fba:value="0" />
					<fba:constraint fba:reaction="R_GLYK" fba:operation="less" fba:value="999999" />
					<fba:constraint fba:reaction="R_GLYOX" fba:operation="greater" fba:value="0" />
					<fba:constraint fba:reaction="R_GLYOX" fba:operation="less" fba:value="999999" />
					<fba:constraint fba:reaction="R_GLYOX3" fba:operation="greater" fba:value="0" />
					<fba:constraint fba:reaction="R_GLYOX3" fba:operation="less" fba:value="999999" />
					<fba:constraint fba:reaction="R_GLYTRS" fba:operation="greater" fba:value="0" />
					<fba:constraint fba:reaction="R_GLYTRS" fba:operation="less" fba:value="999999" />
					<fba:constraint fba:reaction="R_GLYt2pp" fba:operation="greater" fba:value="0" />
					<fba:constraint fba:reaction="R_GLYt2pp" fba:operation="less" fba:value="999999" />
					<fba:constraint fba:reaction="R_GLYt4pp" fba:operation="greater" fba:value="0" />
					<fba:constraint fba:reaction="R_GLYt4pp" fba:operation="less" fba:value="999999" />
					<fba:constraint fba:reaction="R_GLYtex" fba:operation="greater" fba:value="-999999" />
					<fba:constraint fba:reaction="R_GLYtex" fba:operation="less" fba:value="999999" />
					<fba:constraint fba:reaction="R_GMAND" fba:operation="greater" fba:value="0" />
					<fba:constraint fba:reaction="R_GMAND" fba:operation="less" fba:value="999999" />
					<fba:constraint fba:reaction="R_GMHEPAT" fba:operation="greater" fba:value="0" />
					<fba:constraint fba:reaction="R_GMHEPAT" fba:operation="less" fba:value="999999" />
					<fba:constraint fba:reaction="R_GMHEPK" fba:operation="greater" fba:value="0" />
					<fba:constraint fba:reaction="R_GMHEPK" fba:operation="less" fba:value="999999" />
					<fba:constraint fba:reaction="R_GMHEPPA" fba:operation="greater" fba:value="0" />
					<fba:constraint fba:reaction="R_GMHEPPA" fba:operation="less" fba:value="999999" />
					<fba:constraint fba:reaction="R_GMPR" fba:operation="greater" fba:value="0" />
					<fba:constraint fba:reaction="R_GMPR" fba:operation="less" fba:value="999999" />
					<fba:constraint fba:reaction="R_GMPS2" fba:operation="greater" fba:value="0" />
					<fba:constraint fba:reaction="R_GMPS2" fba:operation="less" fba:value="999999" />
					<fba:constraint fba:reaction="R_GMPtex" fba:operation="greater" fba:value="-999999" />
					<fba:constraint fba:reaction="R_GMPtex" fba:operation="less" fba:value="999999" />
					<fba:constraint fba:reaction="R_GND" fba:operation="greater" fba:value="0" />
					<fba:constraint fba:reaction="R_GND" fba:operation="less" fba:value="999999" />
					<fba:constraint fba:reaction="R_GNK" fba:operation="greater" fba:value="0" />
					<fba:constraint fba:reaction="R_GNK" fba:operation="less" fba:value="999999" />
					<fba:constraint fba:reaction="R_GOFUCR" fba:operation="greater" fba:value="0" />
					<fba:constraint fba:reaction="R_GOFUCR" fba:operation="less" fba:value="999999" />
					<fba:constraint fba:reaction="R_GP4GH" fba:operation="greater" fba:value="0" />
					<fba:constraint fba:reaction="R_GP4GH" fba:operation="less" fba:value="999999" />
					<fba:constraint fba:reaction="R_GPDDA1" fba:operation="greater" fba:value="0" />
					<fba:constraint fba:reaction="R_GPDDA1" fba:operation="less" fba:value="999999" />
					<fba:constraint fba:reaction="R_GPDDA1pp" fba:operation="greater" fba:value="0" />
					<fba:constraint fba:reaction="R_GPDDA1pp" fba:operation="less" fba:value="999999" />
					<fba:constraint fba:reaction="R_GPDDA2" fba:operation="greater" fba:value="0" />
					<fba:constraint fba:reaction="R_GPDDA2" fba:operation="less" fba:value="999999" />
					<fba:constraint fba:reaction="R_GPDDA2pp" fba:operation="greater" fba:value="0" />
					<fba:constraint fba:reaction="R_GPDDA2pp" fba:operation="less" fba:value="999999" />
					<fba:constraint fba:reaction="R_GPDDA3" fba:operation="greater" fba:value="0" />
					<fba:constraint fba:reaction="R_GPDDA3" fba:operation="less" fba:value="999999" />
					<fba:constraint fba:reaction="R_GPDDA3pp" fba:operation="greater" fba:value="0" />
					<fba:constraint fba:reaction="R_GPDDA3pp" fba:operation="less" fba:value="999999" />
					<fba:constraint fba:reaction="R_GPDDA4" fba:operation="greater" fba:value="0" />
					<fba:constraint fba:reaction="R_GPDDA4" fba:operation="less" fba:value="999999" />
					<fba:constraint fba:reaction="R_GPDDA4pp" fba:operation="greater" fba:value="0" />
					<fba:constraint fba:reaction="R_GPDDA4pp" fba:operation="less" fba:value="999999" />
					<fba:constraint fba:reaction="R_GPDDA5" fba:operation="greater" fba:value="0" />
					<fba:constraint fba:reaction="R_GPDDA5" fba:operation="less" fba:value="999999" />
					<fba:constraint fba:reaction="R_GPDDA5pp" fba:operation="greater" fba:value="0" />
					<fba:constraint fba:reaction="R_GPDDA5pp" fba:operation="less" fba:value="999999" />
					<fba:constraint fba:reaction="R_GRTT" fba:operation="greater" fba:value="0" />
					<fba:constraint fba:reaction="R_GRTT" fba:operation="less" fba:value="999999" />
					<fba:constraint fba:reaction="R_GRXR" fba:operation="greater" fba:value="0" />
					<fba:constraint fba:reaction="R_GRXR" fba:operation="less" fba:value="999999" />
					<fba:constraint fba:reaction="R_GSNK" fba:operation="greater" fba:value="0" />
					<fba:constraint fba:reaction="R_GSNK" fba:operation="less" fba:value="999999" />
					<fba:constraint fba:reaction="R_GSNt2pp" fba:operation="greater" fba:value="0" />
					<fba:constraint fba:reaction="R_GSNt2pp" fba:operation="less" fba:value="999999" />
					<fba:constraint fba:reaction="R_GSNtex" fba:operation="greater" fba:value="-999999" />
					<fba:constraint fba:reaction="R_GSNtex" fba:operation="less" fba:value="999999" />
					<fba:constraint fba:reaction="R_GSPMDA" fba:operation="greater" fba:value="0" />
					<fba:constraint fba:reaction="R_GSPMDA" fba:operation="less" fba:value="999999" />
					<fba:constraint fba:reaction="R_GSPMDS" fba:operation="greater" fba:value="0" />
					<fba:constraint fba:reaction="R_GSPMDS" fba:operation="less" fba:value="999999" />
					<fba:constraint fba:reaction="R_GTHOXtex" fba:operation="greater" fba:value="-999999" />
					<fba:constraint fba:reaction="R_GTHOXtex" fba:operation="less" fba:value="999999" />
					<fba:constraint fba:reaction="R_GTHOr" fba:operation="greater" fba:value="-999999" />
					<fba:constraint fba:reaction="R_GTHOr" fba:operation="less" fba:value="999999" />
					<fba:constraint fba:reaction="R_GTHRDHpp" fba:operation="greater" fba:value="0" />
					<fba:constraint fba:reaction="R_GTHRDHpp" fba:operation="less" fba:value="999999" />
					<fba:constraint fba:reaction="R_GTHRDabc2pp" fba:operation="greater" fba:value="0" />
					<fba:constraint fba:reaction="R_GTHRDabc2pp" fba:operation="less" fba:value="999999" />
					<fba:constraint fba:reaction="R_GTHRDabcpp" fba:operation="greater" fba:value="0" />
					<fba:constraint fba:reaction="R_GTHRDabcpp" fba:operation="less" fba:value="999999" />
					<fba:constraint fba:reaction="R_GTHRDtex" fba:operation="greater" fba:value="-999999" />
					<fba:constraint fba:reaction="R_GTHRDtex" fba:operation="less" fba:value="999999" />
					<fba:constraint fba:reaction="R_GTHS" fba:operation="greater" fba:value="0" />
					<fba:constraint fba:reaction="R_GTHS" fba:operation="less" fba:value="999999" />
					<fba:constraint fba:reaction="R_GTPCI" fba:operation="greater" fba:value="0" />
					<fba:constraint fba:reaction="R_GTPCI" fba:operation="less" fba:value="999999" />
					<fba:constraint fba:reaction="R_GTPCII2" fba:operation="greater" fba:value="0" />
					<fba:constraint fba:reaction="R_GTPCII2" fba:operation="less" fba:value="999999" />
					<fba:constraint fba:reaction="R_GTPDPDP" fba:operation="greater" fba:value="0" />
					<fba:constraint fba:reaction="R_GTPDPDP" fba:operation="less" fba:value="999999" />
					<fba:constraint fba:reaction="R_GTPDPK" fba:operation="greater" fba:value="0" />
					<fba:constraint fba:reaction="R_GTPDPK" fba:operation="less" fba:value="999999" />
					<fba:constraint fba:reaction="R_GTPHs" fba:operation="greater" fba:value="0" />
					<fba:constraint fba:reaction="R_GTPHs" fba:operation="less" fba:value="999999" />
					<fba:constraint fba:reaction="R_GTPtex" fba:operation="greater" fba:value="-999999" />
					<fba:constraint fba:reaction="R_GTPtex" fba:operation="less" fba:value="999999" />
					<fba:constraint fba:reaction="R_GUAD" fba:operation="greater" fba:value="0" />
					<fba:constraint fba:reaction="R_GUAD" fba:operation="less" fba:value="999999" />
					<fba:constraint fba:reaction="R_GUAPRT" fba:operation="greater" fba:value="0" />
					<fba:constraint fba:reaction="R_GUAPRT" fba:operation="less" fba:value="999999" />
					<fba:constraint fba:reaction="R_GUAt2pp" fba:operation="greater" fba:value="0" />
					<fba:constraint fba:reaction="R_GUAt2pp" fba:operation="less" fba:value="999999" />
					<fba:constraint fba:reaction="R_GUAtex" fba:operation="greater" fba:value="-999999" />
					<fba:constraint fba:reaction="R_GUAtex" fba:operation="less" fba:value="999999" />
					<fba:constraint fba:reaction="R_GUAtpp" fba:operation="greater" fba:value="-999999" />
					<fba:constraint fba:reaction="R_GUAtpp" fba:operation="less" fba:value="999999" />
					<fba:constraint fba:reaction="R_GUI1" fba:operation="greater" fba:value="-999999" />
					<fba:constraint fba:reaction="R_GUI1" fba:operation="less" fba:value="999999" />
					<fba:constraint fba:reaction="R_GUI2" fba:operation="greater" fba:value="-999999" />
					<fba:constraint fba:reaction="R_GUI2" fba:operation="less" fba:value="999999" />
					<fba:constraint fba:reaction="R_GUR1PPpp" fba:operation="greater" fba:value="0" />
					<fba:constraint fba:reaction="R_GUR1PPpp" fba:operation="less" fba:value="999999" />
					<fba:constraint fba:reaction="R_H2O2tex" fba:operation="greater" fba:value="-999999" />
					<fba:constraint fba:reaction="R_H2O2tex" fba:operation="less" fba:value="999999" />
					<fba:constraint fba:reaction="R_H2Otex" fba:operation="greater" fba:value="-999999" />
					<fba:constraint fba:reaction="R_H2Otex" fba:operation="less" fba:value="999999" />
					<fba:constraint fba:reaction="R_H2Otpp" fba:operation="greater" fba:value="-999999" />
					<fba:constraint fba:reaction="R_H2Otpp" fba:operation="less" fba:value="999999" />
					<fba:constraint fba:reaction="R_H2SO" fba:operation="greater" fba:value="0" />
					<fba:constraint fba:reaction="R_H2SO" fba:operation="less" fba:value="999999" />
					<fba:constraint fba:reaction="R_H2St1pp" fba:operation="greater" fba:value="0" />
					<fba:constraint fba:reaction="R_H2St1pp" fba:operation="less" fba:value="999999" />
					<fba:constraint fba:reaction="R_H2Stex" fba:operation="greater" fba:value="-999999" />
					<fba:constraint fba:reaction="R_H2Stex" fba:operation="less" fba:value="999999" />
					<fba:constraint fba:reaction="R_H2tex" fba:operation="greater" fba:value="-999999" />
					<fba:constraint fba:reaction="R_H2tex" fba:operation="less" fba:value="999999" />
					<fba:constraint fba:reaction="R_H2tpp" fba:operation="greater" fba:value="-999999" />
					<fba:constraint fba:reaction="R_H2tpp" fba:operation="less" fba:value="999999" />
					<fba:constraint fba:reaction="R_HACD1i" fba:operation="greater" fba:value="0" />
					<fba:constraint fba:reaction="R_HACD1i" fba:operation="less" fba:value="999999" />
					<fba:constraint fba:reaction="R_HACD2i" fba:operation="greater" fba:value="0" />
					<fba:constraint fba:reaction="R_HACD2i" fba:operation="less" fba:value="999999" />
					<fba:constraint fba:reaction="R_HACD3i" fba:operation="greater" fba:value="0" />
					<fba:constraint fba:reaction="R_HACD3i" fba:operation="less" fba:value="999999" />
					<fba:constraint fba:reaction="R_HACD4i" fba:operation="greater" fba:value="0" />
					<fba:constraint fba:reaction="R_HACD4i" fba:operation="less" fba:value="999999" />
					<fba:constraint fba:reaction="R_HACD5i" fba:operation="greater" fba:value="0" />
					<fba:constraint fba:reaction="R_HACD5i" fba:operation="less" fba:value="999999" />
					<fba:constraint fba:reaction="R_HACD6i" fba:operation="greater" fba:value="0" />
					<fba:constraint fba:reaction="R_HACD6i" fba:operation="less" fba:value="999999" />
					<fba:constraint fba:reaction="R_HACD7i" fba:operation="greater" fba:value="0" />
					<fba:constraint fba:reaction="R_HACD7i" fba:operation="less" fba:value="999999" />
					<fba:constraint fba:reaction="R_HACD8i" fba:operation="greater" fba:value="0" />
					<fba:constraint fba:reaction="R_HACD8i" fba:operation="less" fba:value="999999" />
					<fba:constraint fba:reaction="R_HBZOPT" fba:operation="greater" fba:value="0" />
					<fba:constraint fba:reaction="R_HBZOPT" fba:operation="less" fba:value="999999" />
					<fba:constraint fba:reaction="R_HCINNMt2rpp" fba:operation="greater" fba:value="-999999" />
					<fba:constraint fba:reaction="R_HCINNMt2rpp" fba:operation="less" fba:value="999999" />
					<fba:constraint fba:reaction="R_HCINNMtex" fba:operation="greater" fba:value="-999999" />
					<fba:constraint fba:reaction="R_HCINNMtex" fba:operation="less" fba:value="999999" />
					<fba:constraint fba:reaction="R_HCO3E" fba:operation="greater" fba:value="-999999" />
					<fba:constraint fba:reaction="R_HCO3E" fba:operation="less" fba:value="999999" />
					<fba:constraint fba:reaction="R_HCYSMT" fba:operation="greater" fba:value="0" />
					<fba:constraint fba:reaction="R_HCYSMT" fba:operation="less" fba:value="999999" />
					<fba:constraint fba:reaction="R_HCYSMT2" fba:operation="greater" fba:value="0" />
					<fba:constraint fba:reaction="R_HCYSMT2" fba:operation="less" fba:value="999999" />
					<fba:constraint fba:reaction="R_HDCAtexi" fba:operation="greater" fba:value="0" />
					<fba:constraint fba:reaction="R_HDCAtexi" fba:operation="less" fba:value="999999" />
					<fba:constraint fba:reaction="R_HDCEAtexi" fba:operation="greater" fba:value="0" />
					<fba:constraint fba:reaction="R_HDCEAtexi" fba:operation="less" fba:value="999999" />
					<fba:constraint fba:reaction="R_HDCOAI" fba:operation="greater" fba:value="0" />
					<fba:constraint fba:reaction="R_HDCOAI" fba:operation="less" fba:value="999999" />
					<fba:constraint fba:reaction="R_HEMEOS" fba:operation="greater" fba:value="0" />
					<fba:constraint fba:reaction="R_HEMEOS" fba:operation="less" fba:value="999999" />
					<fba:constraint fba:reaction="R_HEPK1" fba:operation="greater" fba:value="0" />
					<fba:constraint fba:reaction="R_HEPK1" fba:operation="less" fba:value="999999" />
					<fba:constraint fba:reaction="R_HEPK2" fba:operation="greater" fba:value="0" />
					<fba:constraint fba:reaction="R_HEPK2" fba:operation="less" fba:value="999999" />
					<fba:constraint fba:reaction="R_HEPT1" fba:operation="greater" fba:value="0" />
					<fba:constraint fba:reaction="R_HEPT1" fba:operation="less" fba:value="999999" />
					<fba:constraint fba:reaction="R_HEPT2" fba:operation="greater" fba:value="0" />
					<fba:constraint fba:reaction="R_HEPT2" fba:operation="less" fba:value="999999" />
					<fba:constraint fba:reaction="R_HEPT3" fba:operation="greater" fba:value="0" />
					<fba:constraint fba:reaction="R_HEPT3" fba:operation="less" fba:value="999999" />
					<fba:constraint fba:reaction="R_HEPT4" fba:operation="greater" fba:value="0" />
					<fba:constraint fba:reaction="R_HEPT4" fba:operation="less" fba:value="999999" />
					<fba:constraint fba:reaction="R_HETZK" fba:operation="greater" fba:value="0" />
					<fba:constraint fba:reaction="R_HETZK" fba:operation="less" fba:value="999999" />
					<fba:constraint fba:reaction="R_HEX1" fba:operation="greater" fba:value="0" />
					<fba:constraint fba:reaction="R_HEX1" fba:operation="less" fba:value="999999" />
					<fba:constraint fba:reaction="R_HEX4" fba:operation="greater" fba:value="0" />
					<fba:constraint fba:reaction="R_HEX4" fba:operation="less" fba:value="999999" />
					<fba:constraint fba:reaction="R_HEX7" fba:operation="greater" fba:value="0" />
					<fba:constraint fba:reaction="R_HEX7" fba:operation="less" fba:value="999999" />
					<fba:constraint fba:reaction="R_HEXt2rpp" fba:operation="greater" fba:value="-999999" />
					<fba:constraint fba:reaction="R_HEXt2rpp" fba:operation="less" fba:value="999999" />
					<fba:constraint fba:reaction="R_HG2abcpp" fba:operation="greater" fba:value="0" />
					<fba:constraint fba:reaction="R_HG2abcpp" fba:operation="less" fba:value="999999" />
					<fba:constraint fba:reaction="R_HG2t3pp" fba:operation="greater" fba:value="0" />
					<fba:constraint fba:reaction="R_HG2t3pp" fba:operation="less" fba:value="999999" />
					<fba:constraint fba:reaction="R_HG2tex" fba:operation="greater" fba:value="-999999" />
					<fba:constraint fba:reaction="R_HG2tex" fba:operation="less" fba:value="999999" />
					<fba:constraint fba:reaction="R_HISTD" fba:operation="greater" fba:value="0" />
					<fba:constraint fba:reaction="R_HISTD" fba:operation="less" fba:value="999999" />
					<fba:constraint fba:reaction="R_HISTP" fba:operation="greater" fba:value="0" />
					<fba:constraint fba:reaction="R_HISTP" fba:operation="less" fba:value="999999" />
					<fba:constraint fba:reaction="R_HISTRS" fba:operation="greater" fba:value="0" />
					<fba:constraint fba:reaction="R_HISTRS" fba:operation="less" fba:value="999999" />
					<fba:constraint fba:reaction="R_HISabcpp" fba:operation="greater" fba:value="0" />
					<fba:constraint fba:reaction="R_HISabcpp" fba:operation="less" fba:value="999999" />
					<fba:constraint fba:reaction="R_HISt2rpp" fba:operation="greater" fba:value="-999999" />
					<fba:constraint fba:reaction="R_HISt2rpp" fba:operation="less" fba:value="999999" />
					<fba:constraint fba:reaction="R_HIStex" fba:operation="greater" fba:value="-999999" />
					<fba:constraint fba:reaction="R_HIStex" fba:operation="less" fba:value="999999" />
					<fba:constraint fba:reaction="R_HKNDDH" fba:operation="greater" fba:value="0" />
					<fba:constraint fba:reaction="R_HKNDDH" fba:operation="less" fba:value="999999" />
					<fba:constraint fba:reaction="R_HKNTDH" fba:operation="greater" fba:value="0" />
					<fba:constraint fba:reaction="R_HKNTDH" fba:operation="less" fba:value="999999" />
					<fba:constraint fba:reaction="R_HMBS" fba:operation="greater" fba:value="0" />
					<fba:constraint fba:reaction="R_HMBS" fba:operation="less" fba:value="999999" />
					<fba:constraint fba:reaction="R_HMPK1" fba:operation="greater" fba:value="0" />
					<fba:constraint fba:reaction="R_HMPK1" fba:operation="less" fba:value="999999" />
					<fba:constraint fba:reaction="R_HOMt2pp" fba:operation="greater" fba:value="0" />
					<fba:constraint fba:reaction="R_HOMt2pp" fba:operation="less" fba:value="999999" />
					<fba:constraint fba:reaction="R_HOMtex" fba:operation="greater" fba:value="-999999" />
					<fba:constraint fba:reaction="R_HOMtex" fba:operation="less" fba:value="999999" />
					<fba:constraint fba:reaction="R_HOPNTAL" fba:operation="greater" fba:value="0" />
					<fba:constraint fba:reaction="R_HOPNTAL" fba:operation="less" fba:value="999999" />
					<fba:constraint fba:reaction="R_HPPK2" fba:operation="greater" fba:value="0" />
					<fba:constraint fba:reaction="R_HPPK2" fba:operation="less" fba:value="999999" />
					<fba:constraint fba:reaction="R_HPPPNDO" fba:operation="greater" fba:value="0" />
					<fba:constraint fba:reaction="R_HPPPNDO" fba:operation="less" fba:value="999999" />
					<fba:constraint fba:reaction="R_HPPPNt2rpp" fba:operation="greater" fba:value="-999999" />
					<fba:constraint fba:reaction="R_HPPPNt2rpp" fba:operation="less" fba:value="999999" />
					<fba:constraint fba:reaction="R_HPPPNtex" fba:operation="greater" fba:value="-999999" />
					<fba:constraint fba:reaction="R_HPPPNtex" fba:operation="less" fba:value="999999" />
					<fba:constraint fba:reaction="R_HPYRI" fba:operation="greater" fba:value="-999999" />
					<fba:constraint fba:reaction="R_HPYRI" fba:operation="less" fba:value="999999" />
					<fba:constraint fba:reaction="R_HPYRRx" fba:operation="greater" fba:value="0" />
					<fba:constraint fba:reaction="R_HPYRRx" fba:operation="less" fba:value="999999" />
					<fba:constraint fba:reaction="R_HPYRRy" fba:operation="greater" fba:value="0" />
					<fba:constraint fba:reaction="R_HPYRRy" fba:operation="less" fba:value="999999" />
					<fba:constraint fba:reaction="R_HSDy" fba:operation="greater" fba:value="-999999" />
					<fba:constraint fba:reaction="R_HSDy" fba:operation="less" fba:value="999999" />
					<fba:constraint fba:reaction="R_HSK" fba:operation="greater" fba:value="0" />
					<fba:constraint fba:reaction="R_HSK" fba:operation="less" fba:value="999999" />
					<fba:constraint fba:reaction="R_HSST" fba:operation="greater" fba:value="0" />
					<fba:constraint fba:reaction="R_HSST" fba:operation="less" fba:value="999999" />
					<fba:constraint fba:reaction="R_HSTPT" fba:operation="greater" fba:value="0" />
					<fba:constraint fba:reaction="R_HSTPT" fba:operation="less" fba:value="999999" />
					<fba:constraint fba:reaction="R_HXAND" fba:operation="greater" fba:value="0" />
					<fba:constraint fba:reaction="R_HXAND" fba:operation="less" fba:value="999999" />
					<fba:constraint fba:reaction="R_HXAtex" fba:operation="greater" fba:value="-999999" />
					<fba:constraint fba:reaction="R_HXAtex" fba:operation="less" fba:value="999999" />
					<fba:constraint fba:reaction="R_HXCT" fba:operation="greater" fba:value="0" />
					<fba:constraint fba:reaction="R_HXCT" fba:operation="less" fba:value="999999" />
					<fba:constraint fba:reaction="R_HXPRT" fba:operation="greater" fba:value="0" />
					<fba:constraint fba:reaction="R_HXPRT" fba:operation="less" fba:value="999999" />
					<fba:constraint fba:reaction="R_HYD1pp" fba:operation="greater" fba:value="0" />
					<fba:constraint fba:reaction="R_HYD1pp" fba:operation="less" fba:value="999999" />
					<fba:constraint fba:reaction="R_HYD2pp" fba:operation="greater" fba:value="0" />
					<fba:constraint fba:reaction="R_HYD2pp" fba:operation="less" fba:value="999999" />
					<fba:constraint fba:reaction="R_HYD3pp" fba:operation="greater" fba:value="0" />
					<fba:constraint fba:reaction="R_HYD3pp" fba:operation="less" fba:value="999999" />
					<fba:constraint fba:reaction="R_HYPOE" fba:operation="greater" fba:value="0" />
					<fba:constraint fba:reaction="R_HYPOE" fba:operation="less" fba:value="999999" />
					<fba:constraint fba:reaction="R_HYXNtex" fba:operation="greater" fba:value="-999999" />
					<fba:constraint fba:reaction="R_HYXNtex" fba:operation="less" fba:value="999999" />
					<fba:constraint fba:reaction="R_HYXNtpp" fba:operation="greater" fba:value="-999999" />
					<fba:constraint fba:reaction="R_HYXNtpp" fba:operation="less" fba:value="999999" />
					<fba:constraint fba:reaction="R_Htex" fba:operation="greater" fba:value="-999999" />
					<fba:constraint fba:reaction="R_Htex" fba:operation="less" fba:value="999999" />
					<fba:constraint fba:reaction="R_ICDHyr" fba:operation="greater" fba:value="-999999" />
					<fba:constraint fba:reaction="R_ICDHyr" fba:operation="less" fba:value="999999" />
					<fba:constraint fba:reaction="R_ICHORS" fba:operation="greater" fba:value="-999999" />
					<fba:constraint fba:reaction="R_ICHORS" fba:operation="less" fba:value="999999" />
					<fba:constraint fba:reaction="R_ICHORT" fba:operation="greater" fba:value="0" />
					<fba:constraint fba:reaction="R_ICHORT" fba:operation="less" fba:value="999999" />
					<fba:constraint fba:reaction="R_ICL" fba:operation="greater" fba:value="0" />
					<fba:constraint fba:reaction="R_ICL" fba:operation="less" fba:value="999999" />
					<fba:constraint fba:reaction="R_IDOND" fba:operation="greater" fba:value="-999999" />
					<fba:constraint fba:reaction="R_IDOND" fba:operation="less" fba:value="999999" />
					<fba:constraint fba:reaction="R_IDOND2" fba:operation="greater" fba:value="0" />
					<fba:constraint fba:reaction="R_IDOND2" fba:operation="less" fba:value="999999" />
					<fba:constraint fba:reaction="R_IDONt2rpp" fba:operation="greater" fba:value="-999999" />
					<fba:constraint fba:reaction="R_IDONt2rpp" fba:operation="less" fba:value="999999" />
					<fba:constraint fba:reaction="R_IDONtex" fba:operation="greater" fba:value="-999999" />
					<fba:constraint fba:reaction="R_IDONtex" fba:operation="less" fba:value="999999" />
					<fba:constraint fba:reaction="R_IG3PS" fba:operation="greater" fba:value="0" />
					<fba:constraint fba:reaction="R_IG3PS" fba:operation="less" fba:value="999999" />
					<fba:constraint fba:reaction="R_IGPDH" fba:operation="greater" fba:value="0" />
					<fba:constraint fba:reaction="R_IGPDH" fba:operation="less" fba:value="999999" />
					<fba:constraint fba:reaction="R_IGPS" fba:operation="greater" fba:value="0" />
					<fba:constraint fba:reaction="R_IGPS" fba:operation="less" fba:value="999999" />
					<fba:constraint fba:reaction="R_ILETA" fba:operation="greater" fba:value="-999999" />
					<fba:constraint fba:reaction="R_ILETA" fba:operation="less" fba:value="999999" />
					<fba:constraint fba:reaction="R_ILETRS" fba:operation="greater" fba:value="0" />
					<fba:constraint fba:reaction="R_ILETRS" fba:operation="less" fba:value="999999" />
					<fba:constraint fba:reaction="R_ILEabcpp" fba:operation="greater" fba:value="0" />
					<fba:constraint fba:reaction="R_ILEabcpp" fba:operation="less" fba:value="999999" />
					<fba:constraint fba:reaction="R_ILEt2rpp" fba:operation="greater" fba:value="-999999" />
					<fba:constraint fba:reaction="R_ILEt2rpp" fba:operation="less" fba:value="999999" />
					<fba:constraint fba:reaction="R_ILEtex" fba:operation="greater" fba:value="-999999" />
					<fba:constraint fba:reaction="R_ILEtex" fba:operation="less" fba:value="999999" />
					<fba:constraint fba:reaction="R_IMPC" fba:operation="greater" fba:value="-999999" />
					<fba:constraint fba:reaction="R_IMPC" fba:operation="less" fba:value="999999" />
					<fba:constraint fba:reaction="R_IMPD" fba:operation="greater" fba:value="0" />
					<fba:constraint fba:reaction="R_IMPD" fba:operation="less" fba:value="999999" />
					<fba:constraint fba:reaction="R_IMPtex" fba:operation="greater" fba:value="-999999" />
					<fba:constraint fba:reaction="R_IMPtex" fba:operation="less" fba:value="999999" />
					<fba:constraint fba:reaction="R_INDOLEt2pp" fba:operation="greater" fba:value="0" />
					<fba:constraint fba:reaction="R_INDOLEt2pp" fba:operation="less" fba:value="999999" />
					<fba:constraint fba:reaction="R_INDOLEt2rpp" fba:operation="greater" fba:value="-999999" />
					<fba:constraint fba:reaction="R_INDOLEt2rpp" fba:operation="less" fba:value="999999" />
					<fba:constraint fba:reaction="R_INDOLEtex" fba:operation="greater" fba:value="-999999" />
					<fba:constraint fba:reaction="R_INDOLEtex" fba:operation="less" fba:value="999999" />
					<fba:constraint fba:reaction="R_INOSTt4pp" fba:operation="greater" fba:value="0" />
					<fba:constraint fba:reaction="R_INOSTt4pp" fba:operation="less" fba:value="999999" />
					<fba:constraint fba:reaction="R_INSH" fba:operation="greater" fba:value="0" />
					<fba:constraint fba:reaction="R_INSH" fba:operation="less" fba:value="999999" />
					<fba:constraint fba:reaction="R_INSK" fba:operation="greater" fba:value="0" />
					<fba:constraint fba:reaction="R_INSK" fba:operation="less" fba:value="999999" />
					<fba:constraint fba:reaction="R_INSTtex" fba:operation="greater" fba:value="-999999" />
					<fba:constraint fba:reaction="R_INSTtex" fba:operation="less" fba:value="999999" />
					<fba:constraint fba:reaction="R_INSt2rpp" fba:operation="greater" fba:value="-999999" />
					<fba:constraint fba:reaction="R_INSt2rpp" fba:operation="less" fba:value="999999" />
					<fba:constraint fba:reaction="R_INStex" fba:operation="greater" fba:value="-999999" />
					<fba:constraint fba:reaction="R_INStex" fba:operation="less" fba:value="999999" />
					<fba:constraint fba:reaction="R_IPDDI" fba:operation="greater" fba:value="-999999" />
					<fba:constraint fba:reaction="R_IPDDI" fba:operation="less" fba:value="999999" />
					<fba:constraint fba:reaction="R_IPDPS" fba:operation="greater" fba:value="0" />
					<fba:constraint fba:reaction="R_IPDPS" fba:operation="less" fba:value="999999" />
					<fba:constraint fba:reaction="R_IPMD" fba:operation="greater" fba:value="0" />
					<fba:constraint fba:reaction="R_IPMD" fba:operation="less" fba:value="999999" />
					<fba:constraint fba:reaction="R_IPPMIa" fba:operation="greater" fba:value="-999999" />
					<fba:constraint fba:reaction="R_IPPMIa" fba:operation="less" fba:value="999999" />
					<fba:constraint fba:reaction="R_IPPMIb" fba:operation="greater" fba:value="-999999" />
					<fba:constraint fba:reaction="R_IPPMIb" fba:operation="less" fba:value="999999" />
					<fba:constraint fba:reaction="R_IPPS" fba:operation="greater" fba:value="0" />
					<fba:constraint fba:reaction="R_IPPS" fba:operation="less" fba:value="999999" />
					<fba:constraint fba:reaction="R_ISETACabcpp" fba:operation="greater" fba:value="0" />
					<fba:constraint fba:reaction="R_ISETACabcpp" fba:operation="less" fba:value="999999" />
					<fba:constraint fba:reaction="R_ISETACtex" fba:operation="greater" fba:value="-999999" />
					<fba:constraint fba:reaction="R_ISETACtex" fba:operation="less" fba:value="999999" />
					<fba:constraint fba:reaction="R_K2L4Aabcpp" fba:operation="greater" fba:value="0" />
					<fba:constraint fba:reaction="R_K2L4Aabcpp" fba:operation="less" fba:value="999999" />
					<fba:constraint fba:reaction="R_K2L4Atex" fba:operation="greater" fba:value="0" />
					<fba:constraint fba:reaction="R_K2L4Atex" fba:operation="less" fba:value="999999" />
					<fba:constraint fba:reaction="R_KARA1" fba:operation="greater" fba:value="-999999" />
					<fba:constraint fba:reaction="R_KARA1" fba:operation="less" fba:value="999999" />
					<fba:constraint fba:reaction="R_KARA2" fba:operation="greater" fba:value="-999999" />
					<fba:constraint fba:reaction="R_KARA2" fba:operation="less" fba:value="999999" />
					<fba:constraint fba:reaction="R_KAS14" fba:operation="greater" fba:value="0" />
					<fba:constraint fba:reaction="R_KAS14" fba:operation="less" fba:value="999999" />
					<fba:constraint fba:reaction="R_KAS15" fba:operation="greater" fba:value="0" />
					<fba:constraint fba:reaction="R_KAS15" fba:operation="less" fba:value="999999" />
					<fba:constraint fba:reaction="R_KAT1" fba:operation="greater" fba:value="0" />
					<fba:constraint fba:reaction="R_KAT1" fba:operation="less" fba:value="999999" />
					<fba:constraint fba:reaction="R_KAT2" fba:operation="greater" fba:value="0" />
					<fba:constraint fba:reaction="R_KAT2" fba:operation="less" fba:value="999999" />
					<fba:constraint fba:reaction="R_KAT3" fba:operation="greater" fba:value="0" />
					<fba:constraint fba:reaction="R_KAT3" fba:operation="less" fba:value="999999" />
					<fba:constraint fba:reaction="R_KAT4" fba:operation="greater" fba:value="0" />
					<fba:constraint fba:reaction="R_KAT4" fba:operation="less" fba:value="999999" />
					<fba:constraint fba:reaction="R_KAT5" fba:operation="greater" fba:value="0" />
					<fba:constraint fba:reaction="R_KAT5" fba:operation="less" fba:value="999999" />
					<fba:constraint fba:reaction="R_KAT6" fba:operation="greater" fba:value="0" />
					<fba:constraint fba:reaction="R_KAT6" fba:operation="less" fba:value="999999" />
					<fba:constraint fba:reaction="R_KAT7" fba:operation="greater" fba:value="0" />
					<fba:constraint fba:reaction="R_KAT7" fba:operation="less" fba:value="999999" />
					<fba:constraint fba:reaction="R_KAT8" fba:operation="greater" fba:value="0" />
					<fba:constraint fba:reaction="R_KAT8" fba:operation="less" fba:value="999999" />
					<fba:constraint fba:reaction="R_KDOCT2" fba:operation="greater" fba:value="0" />
					<fba:constraint fba:reaction="R_KDOCT2" fba:operation="less" fba:value="999999" />
					<fba:constraint fba:reaction="R_KDOPP" fba:operation="greater" fba:value="0" />
					<fba:constraint fba:reaction="R_KDOPP" fba:operation="less" fba:value="999999" />
					<fba:constraint fba:reaction="R_KDOPS" fba:operation="greater" fba:value="0" />
					<fba:constraint fba:reaction="R_KDOPS" fba:operation="less" fba:value="999999" />
					<fba:constraint fba:reaction="R_KG6PDC" fba:operation="greater" fba:value="0" />
					<fba:constraint fba:reaction="R_KG6PDC" fba:operation="less" fba:value="999999" />
					<fba:constraint fba:reaction="R_Kabcpp" fba:operation="greater" fba:value="0" />
					<fba:constraint fba:reaction="R_Kabcpp" fba:operation="less" fba:value="999999" />
					<fba:constraint fba:reaction="R_Kt2pp" fba:operation="greater" fba:value="0" />
					<fba:constraint fba:reaction="R_Kt2pp" fba:operation="less" fba:value="999999" />
					<fba:constraint fba:reaction="R_Kt3pp" fba:operation="greater" fba:value="0" />
					<fba:constraint fba:reaction="R_Kt3pp" fba:operation="less" fba:value="999999" />
					<fba:constraint fba:reaction="R_Ktex" fba:operation="greater" fba:value="-999999" />
					<fba:constraint fba:reaction="R_Ktex" fba:operation="less" fba:value="999999" />
					<fba:constraint fba:reaction="R_LA4NTpp" fba:operation="greater" fba:value="0" />
					<fba:constraint fba:reaction="R_LA4NTpp" fba:operation="less" fba:value="999999" />
					<fba:constraint fba:reaction="R_LACZ" fba:operation="greater" fba:value="0" />
					<fba:constraint fba:reaction="R_LACZ" fba:operation="less" fba:value="999999" />
					<fba:constraint fba:reaction="R_LACZpp" fba:operation="greater" fba:value="0" />
					<fba:constraint fba:reaction="R_LACZpp" fba:operation="less" fba:value="999999" />
					<fba:constraint fba:reaction="R_LADGMDH" fba:operation="greater" fba:value="0" />
					<fba:constraint fba:reaction="R_LADGMDH" fba:operation="less" fba:value="999999" />
					<fba:constraint fba:reaction="R_LALDO2x" fba:operation="greater" fba:value="0" />
					<fba:constraint fba:reaction="R_LALDO2x" fba:operation="less" fba:value="999999" />
					<fba:constraint fba:reaction="R_LALGP" fba:operation="greater" fba:value="0" />
					<fba:constraint fba:reaction="R_LALGP" fba:operation="less" fba:value="999999" />
					<fba:constraint fba:reaction="R_LCADi" fba:operation="greater" fba:value="0" />
					<fba:constraint fba:reaction="R_LCADi" fba:operation="less" fba:value="999999" />
					<fba:constraint fba:reaction="R_LCARR" fba:operation="greater" fba:value="-999999" />
					<fba:constraint fba:reaction="R_LCARR" fba:operation="less" fba:value="999999" />
					<fba:constraint fba:reaction="R_LCARS" fba:operation="greater" fba:value="-999999" />
					<fba:constraint fba:reaction="R_LCARS" fba:operation="less" fba:value="999999" />
					<fba:constraint fba:reaction="R_LCTSt3ipp" fba:operation="greater" fba:value="0" />
					<fba:constraint fba:reaction="R_LCTSt3ipp" fba:operation="less" fba:value="999999" />
					<fba:constraint fba:reaction="R_LCTStex" fba:operation="greater" fba:value="-999999" />
					<fba:constraint fba:reaction="R_LCTStex" fba:operation="less" fba:value="999999" />
					<fba:constraint fba:reaction="R_LCTStpp" fba:operation="greater" fba:value="-999999" />
					<fba:constraint fba:reaction="R_LCTStpp" fba:operation="less" fba:value="999999" />
					<fba:constraint fba:reaction="R_LDH_D" fba:operation="greater" fba:value="-999999" />
					<fba:constraint fba:reaction="R_LDH_D" fba:operation="less" fba:value="999999" />
					<fba:constraint fba:reaction="R_LDH_D2" fba:operation="greater" fba:value="0" />
					<fba:constraint fba:reaction="R_LDH_D2" fba:operation="less" fba:value="999999" />
					<fba:constraint fba:reaction="R_LEUTAi" fba:operation="greater" fba:value="0" />
					<fba:constraint fba:reaction="R_LEUTAi" fba:operation="less" fba:value="999999" />
					<fba:constraint fba:reaction="R_LEUTRS" fba:operation="greater" fba:value="0" />
					<fba:constraint fba:reaction="R_LEUTRS" fba:operation="less" fba:value="999999" />
					<fba:constraint fba:reaction="R_LEUabcpp" fba:operation="greater" fba:value="0" />
					<fba:constraint fba:reaction="R_LEUabcpp" fba:operation="less" fba:value="999999" />
					<fba:constraint fba:reaction="R_LEUt2rpp" fba:operation="greater" fba:value="-999999" />
					<fba:constraint fba:reaction="R_LEUt2rpp" fba:operation="less" fba:value="999999" />
					<fba:constraint fba:reaction="R_LEUtex" fba:operation="greater" fba:value="-999999" />
					<fba:constraint fba:reaction="R_LEUtex" fba:operation="less" fba:value="999999" />
					<fba:constraint fba:reaction="R_LGTHL" fba:operation="greater" fba:value="0" />
					<fba:constraint fba:reaction="R_LGTHL" fba:operation="less" fba:value="999999" />
					<fba:constraint fba:reaction="R_LIPACabcpp" fba:operation="greater" fba:value="0" />
					<fba:constraint fba:reaction="R_LIPACabcpp" fba:operation="less" fba:value="999999" />
					<fba:constraint fba:reaction="R_LIPAHT2ex" fba:operation="greater" fba:value="0" />
					<fba:constraint fba:reaction="R_LIPAHT2ex" fba:operation="less" fba:value="999999" />
					<fba:constraint fba:reaction="R_LIPAHTex" fba:operation="greater" fba:value="0" />
					<fba:constraint fba:reaction="R_LIPAHTex" fba:operation="less" fba:value="999999" />
					<fba:constraint fba:reaction="R_LIPAabcpp" fba:operation="greater" fba:value="0" />
					<fba:constraint fba:reaction="R_LIPAabcpp" fba:operation="less" fba:value="999999" />
					<fba:constraint fba:reaction="R_LIPAtex" fba:operation="greater" fba:value="0" />
					<fba:constraint fba:reaction="R_LIPAtex" fba:operation="less" fba:value="999999" />
					<fba:constraint fba:reaction="R_LPADSS" fba:operation="greater" fba:value="0" />
					<fba:constraint fba:reaction="R_LPADSS" fba:operation="less" fba:value="999999" />
					<fba:constraint fba:reaction="R_LPLIPAL1A120pp" fba:operation="greater" fba:value="0" />
					<fba:constraint fba:reaction="R_LPLIPAL1A120pp" fba:operation="less" fba:value="999999" />
					<fba:constraint fba:reaction="R_LPLIPAL1A140pp" fba:operation="greater" fba:value="0" />
					<fba:constraint fba:reaction="R_LPLIPAL1A140pp" fba:operation="less" fba:value="999999" />
					<fba:constraint fba:reaction="R_LPLIPAL1A141pp" fba:operation="greater" fba:value="0" />
					<fba:constraint fba:reaction="R_LPLIPAL1A141pp" fba:operation="less" fba:value="999999" />
					<fba:constraint fba:reaction="R_LPLIPAL1A160pp" fba:operation="greater" fba:value="0" />
					<fba:constraint fba:reaction="R_LPLIPAL1A160pp" fba:operation="less" fba:value="999999" />
					<fba:constraint fba:reaction="R_LPLIPAL1A161pp" fba:operation="greater" fba:value="0" />
					<fba:constraint fba:reaction="R_LPLIPAL1A161pp" fba:operation="less" fba:value="999999" />
					<fba:constraint fba:reaction="R_LPLIPAL1A180pp" fba:operation="greater" fba:value="0" />
					<fba:constraint fba:reaction="R_LPLIPAL1A180pp" fba:operation="less" fba:value="999999" />
					<fba:constraint fba:reaction="R_LPLIPAL1A181pp" fba:operation="greater" fba:value="0" />
					<fba:constraint fba:reaction="R_LPLIPAL1A181pp" fba:operation="less" fba:value="999999" />
					<fba:constraint fba:reaction="R_LPLIPAL1E120pp" fba:operation="greater" fba:value="0" />
					<fba:constraint fba:reaction="R_LPLIPAL1E120pp" fba:operation="less" fba:value="999999" />
					<fba:constraint fba:reaction="R_LPLIPAL1E140pp" fba:operation="greater" fba:value="0" />
					<fba:constraint fba:reaction="R_LPLIPAL1E140pp" fba:operation="less" fba:value="999999" />
					<fba:constraint fba:reaction="R_LPLIPAL1E141pp" fba:operation="greater" fba:value="0" />
					<fba:constraint fba:reaction="R_LPLIPAL1E141pp" fba:operation="less" fba:value="999999" />
					<fba:constraint fba:reaction="R_LPLIPAL1E160pp" fba:operation="greater" fba:value="0" />
					<fba:constraint fba:reaction="R_LPLIPAL1E160pp" fba:operation="less" fba:value="999999" />
					<fba:constraint fba:reaction="R_LPLIPAL1E161pp" fba:operation="greater" fba:value="0" />
					<fba:constraint fba:reaction="R_LPLIPAL1E161pp" fba:operation="less" fba:value="999999" />
					<fba:constraint fba:reaction="R_LPLIPAL1E180pp" fba:operation="greater" fba:value="0" />
					<fba:constraint fba:reaction="R_LPLIPAL1E180pp" fba:operation="less" fba:value="999999" />
					<fba:constraint fba:reaction="R_LPLIPAL1E181pp" fba:operation="greater" fba:value="0" />
					<fba:constraint fba:reaction="R_LPLIPAL1E181pp" fba:operation="less" fba:value="999999" />
					<fba:constraint fba:reaction="R_LPLIPAL1G120pp" fba:operation="greater" fba:value="0" />
					<fba:constraint fba:reaction="R_LPLIPAL1G120pp" fba:operation="less" fba:value="999999" />
					<fba:constraint fba:reaction="R_LPLIPAL1G140pp" fba:operation="greater" fba:value="0" />
					<fba:constraint fba:reaction="R_LPLIPAL1G140pp" fba:operation="less" fba:value="999999" />
					<fba:constraint fba:reaction="R_LPLIPAL1G141pp" fba:operation="greater" fba:value="0" />
					<fba:constraint fba:reaction="R_LPLIPAL1G141pp" fba:operation="less" fba:value="999999" />
					<fba:constraint fba:reaction="R_LPLIPAL1G160pp" fba:operation="greater" fba:value="0" />
					<fba:constraint fba:reaction="R_LPLIPAL1G160pp" fba:operation="less" fba:value="999999" />
					<fba:constraint fba:reaction="R_LPLIPAL1G161pp" fba:operation="greater" fba:value="0" />
					<fba:constraint fba:reaction="R_LPLIPAL1G161pp" fba:operation="less" fba:value="999999" />
					<fba:constraint fba:reaction="R_LPLIPAL1G180pp" fba:operation="greater" fba:value="0" />
					<fba:constraint fba:reaction="R_LPLIPAL1G180pp" fba:operation="less" fba:value="999999" />
					<fba:constraint fba:reaction="R_LPLIPAL1G181pp" fba:operation="greater" fba:value="0" />
					<fba:constraint fba:reaction="R_LPLIPAL1G181pp" fba:operation="less" fba:value="999999" />
					<fba:constraint fba:reaction="R_LPLIPAL2A120" fba:operation="greater" fba:value="0" />
					<fba:constraint fba:reaction="R_LPLIPAL2A120" fba:operation="less" fba:value="999999" />
					<fba:constraint fba:reaction="R_LPLIPAL2A140" fba:operation="greater" fba:value="0" />
					<fba:constraint fba:reaction="R_LPLIPAL2A140" fba:operation="less" fba:value="999999" />
					<fba:constraint fba:reaction="R_LPLIPAL2A141" fba:operation="greater" fba:value="0" />
					<fba:constraint fba:reaction="R_LPLIPAL2A141" fba:operation="less" fba:value="999999" />
					<fba:constraint fba:reaction="R_LPLIPAL2A160" fba:operation="greater" fba:value="0" />
					<fba:constraint fba:reaction="R_LPLIPAL2A160" fba:operation="less" fba:value="999999" />
					<fba:constraint fba:reaction="R_LPLIPAL2A161" fba:operation="greater" fba:value="0" />
					<fba:constraint fba:reaction="R_LPLIPAL2A161" fba:operation="less" fba:value="999999" />
					<fba:constraint fba:reaction="R_LPLIPAL2A180" fba:operation="greater" fba:value="0" />
					<fba:constraint fba:reaction="R_LPLIPAL2A180" fba:operation="less" fba:value="999999" />
					<fba:constraint fba:reaction="R_LPLIPAL2A181" fba:operation="greater" fba:value="0" />
					<fba:constraint fba:reaction="R_LPLIPAL2A181" fba:operation="less" fba:value="999999" />
					<fba:constraint fba:reaction="R_LPLIPAL2ATE120" fba:operation="greater" fba:value="0" />
					<fba:constraint fba:reaction="R_LPLIPAL2ATE120" fba:operation="less" fba:value="999999" />
					<fba:constraint fba:reaction="R_LPLIPAL2ATE140" fba:operation="greater" fba:value="0" />
					<fba:constraint fba:reaction="R_LPLIPAL2ATE140" fba:operation="less" fba:value="999999" />
					<fba:constraint fba:reaction="R_LPLIPAL2ATE141" fba:operation="greater" fba:value="0" />
					<fba:constraint fba:reaction="R_LPLIPAL2ATE141" fba:operation="less" fba:value="999999" />
					<fba:constraint fba:reaction="R_LPLIPAL2ATE160" fba:operation="greater" fba:value="0" />
					<fba:constraint fba:reaction="R_LPLIPAL2ATE160" fba:operation="less" fba:value="999999" />
					<fba:constraint fba:reaction="R_LPLIPAL2ATE161" fba:operation="greater" fba:value="0" />
					<fba:constraint fba:reaction="R_LPLIPAL2ATE161" fba:operation="less" fba:value="999999" />
					<fba:constraint fba:reaction="R_LPLIPAL2ATE180" fba:operation="greater" fba:value="0" />
					<fba:constraint fba:reaction="R_LPLIPAL2ATE180" fba:operation="less" fba:value="999999" />
					<fba:constraint fba:reaction="R_LPLIPAL2ATE181" fba:operation="greater" fba:value="0" />
					<fba:constraint fba:reaction="R_LPLIPAL2ATE181" fba:operation="less" fba:value="999999" />
					<fba:constraint fba:reaction="R_LPLIPAL2ATG120" fba:operation="greater" fba:value="0" />
					<fba:constraint fba:reaction="R_LPLIPAL2ATG120" fba:operation="less" fba:value="999999" />
					<fba:constraint fba:reaction="R_LPLIPAL2ATG140" fba:operation="greater" fba:value="0" />
					<fba:constraint fba:reaction="R_LPLIPAL2ATG140" fba:operation="less" fba:value="999999" />
					<fba:constraint fba:reaction="R_LPLIPAL2ATG141" fba:operation="greater" fba:value="0" />
					<fba:constraint fba:reaction="R_LPLIPAL2ATG141" fba:operation="less" fba:value="999999" />
					<fba:constraint fba:reaction="R_LPLIPAL2ATG160" fba:operation="greater" fba:value="0" />
					<fba:constraint fba:reaction="R_LPLIPAL2ATG160" fba:operation="less" fba:value="999999" />
					<fba:constraint fba:reaction="R_LPLIPAL2ATG161" fba:operation="greater" fba:value="0" />
					<fba:constraint fba:reaction="R_LPLIPAL2ATG161" fba:operation="less" fba:value="999999" />
					<fba:constraint fba:reaction="R_LPLIPAL2ATG180" fba:operation="greater" fba:value="0" />
					<fba:constraint fba:reaction="R_LPLIPAL2ATG180" fba:operation="less" fba:value="999999" />
					<fba:constraint fba:reaction="R_LPLIPAL2ATG181" fba:operation="greater" fba:value="0" />
					<fba:constraint fba:reaction="R_LPLIPAL2ATG181" fba:operation="less" fba:value="999999" />
					<fba:constraint fba:reaction="R_LPLIPAL2E120" fba:operation="greater" fba:value="0" />
					<fba:constraint fba:reaction="R_LPLIPAL2E120" fba:operation="less" fba:value="999999" />
					<fba:constraint fba:reaction="R_LPLIPAL2E140" fba:operation="greater" fba:value="0" />
					<fba:constraint fba:reaction="R_LPLIPAL2E140" fba:operation="less" fba:value="999999" />
					<fba:constraint fba:reaction="R_LPLIPAL2E141" fba:operation="greater" fba:value="0" />
					<fba:constraint fba:reaction="R_LPLIPAL2E141" fba:operation="less" fba:value="999999" />
					<fba:constraint fba:reaction="R_LPLIPAL2E160" fba:operation="greater" fba:value="0" />
					<fba:constraint fba:reaction="R_LPLIPAL2E160" fba:operation="less" fba:value="999999" />
					<fba:constraint fba:reaction="R_LPLIPAL2E161" fba:operation="greater" fba:value="0" />
					<fba:constraint fba:reaction="R_LPLIPAL2E161" fba:operation="less" fba:value="999999" />
					<fba:constraint fba:reaction="R_LPLIPAL2E180" fba:operation="greater" fba:value="0" />
					<fba:constraint fba:reaction="R_LPLIPAL2E180" fba:operation="less" fba:value="999999" />
					<fba:constraint fba:reaction="R_LPLIPAL2E181" fba:operation="greater" fba:value="0" />
					<fba:constraint fba:reaction="R_LPLIPAL2E181" fba:operation="less" fba:value="999999" />
					<fba:constraint fba:reaction="R_LPLIPAL2G120" fba:operation="greater" fba:value="0" />
					<fba:constraint fba:reaction="R_LPLIPAL2G120" fba:operation="less" fba:value="999999" />
					<fba:constraint fba:reaction="R_LPLIPAL2G140" fba:operation="greater" fba:value="0" />
					<fba:constraint fba:reaction="R_LPLIPAL2G140" fba:operation="less" fba:value="999999" />
					<fba:constraint fba:reaction="R_LPLIPAL2G141" fba:operation="greater" fba:value="0" />
					<fba:constraint fba:reaction="R_LPLIPAL2G141" fba:operation="less" fba:value="999999" />
					<fba:constraint fba:reaction="R_LPLIPAL2G160" fba:operation="greater" fba:value="0" />
					<fba:constraint fba:reaction="R_LPLIPAL2G160" fba:operation="less" fba:value="999999" />
					<fba:constraint fba:reaction="R_LPLIPAL2G161" fba:operation="greater" fba:value="0" />
					<fba:constraint fba:reaction="R_LPLIPAL2G161" fba:operation="less" fba:value="999999" />
					<fba:constraint fba:reaction="R_LPLIPAL2G180" fba:operation="greater" fba:value="0" />
					<fba:constraint fba:reaction="R_LPLIPAL2G180" fba:operation="less" fba:value="999999" />
					<fba:constraint fba:reaction="R_LPLIPAL2G181" fba:operation="greater" fba:value="0" />
					<fba:constraint fba:reaction="R_LPLIPAL2G181" fba:operation="less" fba:value="999999" />
					<fba:constraint fba:reaction="R_LSERDHr" fba:operation="greater" fba:value="-999999" />
					<fba:constraint fba:reaction="R_LSERDHr" fba:operation="less" fba:value="999999" />
					<fba:constraint fba:reaction="R_LYSDC" fba:operation="greater" fba:value="0" />
					<fba:constraint fba:reaction="R_LYSDC" fba:operation="less" fba:value="999999" />
					<fba:constraint fba:reaction="R_LYSTRS" fba:operation="greater" fba:value="0" />
					<fba:constraint fba:reaction="R_LYSTRS" fba:operation="less" fba:value="999999" />
					<fba:constraint fba:reaction="R_LYSabcpp" fba:operation="greater" fba:value="0" />
					<fba:constraint fba:reaction="R_LYSabcpp" fba:operation="less" fba:value="999999" />
					<fba:constraint fba:reaction="R_LYSt2pp" fba:operation="greater" fba:value="0" />
					<fba:constraint fba:reaction="R_LYSt2pp" fba:operation="less" fba:value="999999" />
					<fba:constraint fba:reaction="R_LYSt3pp" fba:operation="greater" fba:value="0" />
					<fba:constraint fba:reaction="R_LYSt3pp" fba:operation="less" fba:value="999999" />
					<fba:constraint fba:reaction="R_LYStex" fba:operation="greater" fba:value="-999999" />
					<fba:constraint fba:reaction="R_LYStex" fba:operation="less" fba:value="999999" />
					<fba:constraint fba:reaction="R_LYXI" fba:operation="greater" fba:value="0" />
					<fba:constraint fba:reaction="R_LYXI" fba:operation="less" fba:value="999999" />
					<fba:constraint fba:reaction="R_LYXt2pp" fba:operation="greater" fba:value="0" />
					<fba:constraint fba:reaction="R_LYXt2pp" fba:operation="less" fba:value="999999" />
					<fba:constraint fba:reaction="R_LYXtex" fba:operation="greater" fba:value="-999999" />
					<fba:constraint fba:reaction="R_LYXtex" fba:operation="less" fba:value="999999" />
					<fba:constraint fba:reaction="R_L_LACD2" fba:operation="greater" fba:value="0" />
					<fba:constraint fba:reaction="R_L_LACD2" fba:operation="less" fba:value="999999" />
					<fba:constraint fba:reaction="R_L_LACD3" fba:operation="greater" fba:value="0" />
					<fba:constraint fba:reaction="R_L_LACD3" fba:operation="less" fba:value="999999" />
					<fba:constraint fba:reaction="R_L_LACt2rpp" fba:operation="greater" fba:value="-999999" />
					<fba:constraint fba:reaction="R_L_LACt2rpp" fba:operation="less" fba:value="999999" />
					<fba:constraint fba:reaction="R_L_LACtex" fba:operation="greater" fba:value="-999999" />
					<fba:constraint fba:reaction="R_L_LACtex" fba:operation="less" fba:value="999999" />
					<fba:constraint fba:reaction="R_M1PD" fba:operation="greater" fba:value="-999999" />
					<fba:constraint fba:reaction="R_M1PD" fba:operation="less" fba:value="999999" />
					<fba:constraint fba:reaction="R_MACPD" fba:operation="greater" fba:value="0" />
					<fba:constraint fba:reaction="R_MACPD" fba:operation="less" fba:value="999999" />
					<fba:constraint fba:reaction="R_MALDDH" fba:operation="greater" fba:value="0" />
					<fba:constraint fba:reaction="R_MALDDH" fba:operation="less" fba:value="999999" />
					<fba:constraint fba:reaction="R_MALDt2_2pp" fba:operation="greater" fba:value="0" />
					<fba:constraint fba:reaction="R_MALDt2_2pp" fba:operation="less" fba:value="999999" />
					<fba:constraint fba:reaction="R_MALDtex" fba:operation="greater" fba:value="-999999" />
					<fba:constraint fba:reaction="R_MALDtex" fba:operation="less" fba:value="999999" />
					<fba:constraint fba:reaction="R_MALS" fba:operation="greater" fba:value="0" />
					<fba:constraint fba:reaction="R_MALS" fba:operation="less" fba:value="999999" />
					<fba:constraint fba:reaction="R_MALTATr" fba:operation="greater" fba:value="-999999" />
					<fba:constraint fba:reaction="R_MALTATr" fba:operation="less" fba:value="999999" />
					<fba:constraint fba:reaction="R_MALTHXabcpp" fba:operation="greater" fba:value="0" />
					<fba:constraint fba:reaction="R_MALTHXabcpp" fba:operation="less" fba:value="999999" />
					<fba:constraint fba:reaction="R_MALTHXtexi" fba:operation="greater" fba:value="0" />
					<fba:constraint fba:reaction="R_MALTHXtexi" fba:operation="less" fba:value="999999" />
					<fba:constraint fba:reaction="R_MALTPTabcpp" fba:operation="greater" fba:value="0" />
					<fba:constraint fba:reaction="R_MALTPTabcpp" fba:operation="less" fba:value="999999" />
					<fba:constraint fba:reaction="R_MALTPTtexi" fba:operation="greater" fba:value="0" />
					<fba:constraint fba:reaction="R_MALTPTtexi" fba:operation="less" fba:value="999999" />
					<fba:constraint fba:reaction="R_MALTTRabcpp" fba:operation="greater" fba:value="0" />
					<fba:constraint fba:reaction="R_MALTTRabcpp" fba:operation="less" fba:value="999999" />
					<fba:constraint fba:reaction="R_MALTTRtexi" fba:operation="greater" fba:value="0" />
					<fba:constraint fba:reaction="R_MALTTRtexi" fba:operation="less" fba:value="999999" />
					<fba:constraint fba:reaction="R_MALTTTRabcpp" fba:operation="greater" fba:value="0" />
					<fba:constraint fba:reaction="R_MALTTTRabcpp" fba:operation="less" fba:value="999999" />
					<fba:constraint fba:reaction="R_MALTTTRtexi" fba:operation="greater" fba:value="0" />
					<fba:constraint fba:reaction="R_MALTTTRtexi" fba:operation="less" fba:value="999999" />
					<fba:constraint fba:reaction="R_MALTabcpp" fba:operation="greater" fba:value="0" />
					<fba:constraint fba:reaction="R_MALTabcpp" fba:operation="less" fba:value="999999" />
					<fba:constraint fba:reaction="R_MALTptspp" fba:operation="greater" fba:value="0" />
					<fba:constraint fba:reaction="R_MALTptspp" fba:operation="less" fba:value="999999" />
					<fba:constraint fba:reaction="R_MALTtexi" fba:operation="greater" fba:value="0" />
					<fba:constraint fba:reaction="R_MALTtexi" fba:operation="less" fba:value="999999" />
					<fba:constraint fba:reaction="R_MALt2_2pp" fba:operation="greater" fba:value="0" />
					<fba:constraint fba:reaction="R_MALt2_2pp" fba:operation="less" fba:value="999999" />
					<fba:constraint fba:reaction="R_MALt2_3pp" fba:operation="greater" fba:value="0" />
					<fba:constraint fba:reaction="R_MALt2_3pp" fba:operation="less" fba:value="999999" />
					<fba:constraint fba:reaction="R_MALtex" fba:operation="greater" fba:value="-999999" />
					<fba:constraint fba:reaction="R_MALtex" fba:operation="less" fba:value="999999" />
					<fba:constraint fba:reaction="R_MAN1PT2" fba:operation="greater" fba:value="0" />
					<fba:constraint fba:reaction="R_MAN1PT2" fba:operation="less" fba:value="999999" />
					<fba:constraint fba:reaction="R_MAN6PI" fba:operation="greater" fba:value="-999999" />
					<fba:constraint fba:reaction="R_MAN6PI" fba:operation="less" fba:value="999999" />
					<fba:constraint fba:reaction="R_MAN6Pt6_2pp" fba:operation="greater" fba:value="0" />
					<fba:constraint fba:reaction="R_MAN6Pt6_2pp" fba:operation="less" fba:value="999999" />
					<fba:constraint fba:reaction="R_MAN6Ptex" fba:operation="greater" fba:value="-999999" />
					<fba:constraint fba:reaction="R_MAN6Ptex" fba:operation="less" fba:value="999999" />
					<fba:constraint fba:reaction="R_MANAO" fba:operation="greater" fba:value="-999999" />
					<fba:constraint fba:reaction="R_MANAO" fba:operation="less" fba:value="999999" />
					<fba:constraint fba:reaction="R_MANGLYCptspp" fba:operation="greater" fba:value="0" />
					<fba:constraint fba:reaction="R_MANGLYCptspp" fba:operation="less" fba:value="999999" />
					<fba:constraint fba:reaction="R_MANGLYCtex" fba:operation="greater" fba:value="-999999" />
					<fba:constraint fba:reaction="R_MANGLYCtex" fba:operation="less" fba:value="999999" />
					<fba:constraint fba:reaction="R_MANPGH" fba:operation="greater" fba:value="0" />
					<fba:constraint fba:reaction="R_MANPGH" fba:operation="less" fba:value="999999" />
					<fba:constraint fba:reaction="R_MANptspp" fba:operation="greater" fba:value="0" />
					<fba:constraint fba:reaction="R_MANptspp" fba:operation="less" fba:value="999999" />
					<fba:constraint fba:reaction="R_MANtex" fba:operation="greater" fba:value="-999999" />
					<fba:constraint fba:reaction="R_MANtex" fba:operation="less" fba:value="999999" />
					<fba:constraint fba:reaction="R_MCITD" fba:operation="greater" fba:value="0" />
					<fba:constraint fba:reaction="R_MCITD" fba:operation="less" fba:value="999999" />
					<fba:constraint fba:reaction="R_MCITL2" fba:operation="greater" fba:value="-999999" />
					<fba:constraint fba:reaction="R_MCITL2" fba:operation="less" fba:value="999999" />
					<fba:constraint fba:reaction="R_MCITS" fba:operation="greater" fba:value="0" />
					<fba:constraint fba:reaction="R_MCITS" fba:operation="less" fba:value="999999" />
					<fba:constraint fba:reaction="R_MCOATA" fba:operation="greater" fba:value="-999999" />
					<fba:constraint fba:reaction="R_MCOATA" fba:operation="less" fba:value="999999" />
					<fba:constraint fba:reaction="R_MCPST" fba:operation="greater" fba:value="0" />
					<fba:constraint fba:reaction="R_MCPST" fba:operation="less" fba:value="999999" />
					<fba:constraint fba:reaction="R_MCTP1App" fba:operation="greater" fba:value="0" />
					<fba:constraint fba:reaction="R_MCTP1App" fba:operation="less" fba:value="999999" />
					<fba:constraint fba:reaction="R_MCTP1Bpp" fba:operation="greater" fba:value="0" />
					<fba:constraint fba:reaction="R_MCTP1Bpp" fba:operation="less" fba:value="999999" />
					<fba:constraint fba:reaction="R_MCTP2App" fba:operation="greater" fba:value="0" />
					<fba:constraint fba:reaction="R_MCTP2App" fba:operation="less" fba:value="999999" />
					<fba:constraint fba:reaction="R_MDDCP1pp" fba:operation="greater" fba:value="0" />
					<fba:constraint fba:reaction="R_MDDCP1pp" fba:operation="less" fba:value="999999" />
					<fba:constraint fba:reaction="R_MDDCP2pp" fba:operation="greater" fba:value="0" />
					<fba:constraint fba:reaction="R_MDDCP2pp" fba:operation="less" fba:value="999999" />
					<fba:constraint fba:reaction="R_MDDCP3pp" fba:operation="greater" fba:value="0" />
					<fba:constraint fba:reaction="R_MDDCP3pp" fba:operation="less" fba:value="999999" />
					<fba:constraint fba:reaction="R_MDDCP4pp" fba:operation="greater" fba:value="0" />
					<fba:constraint fba:reaction="R_MDDCP4pp" fba:operation="less" fba:value="999999" />
					<fba:constraint fba:reaction="R_MDDCP5pp" fba:operation="greater" fba:value="0" />
					<fba:constraint fba:reaction="R_MDDCP5pp" fba:operation="less" fba:value="999999" />
					<fba:constraint fba:reaction="R_MDDEP1pp" fba:operation="greater" fba:value="0" />
					<fba:constraint fba:reaction="R_MDDEP1pp" fba:operation="less" fba:value="999999" />
					<fba:constraint fba:reaction="R_MDDEP2pp" fba:operation="greater" fba:value="0" />
					<fba:constraint fba:reaction="R_MDDEP2pp" fba:operation="less" fba:value="999999" />
					<fba:constraint fba:reaction="R_MDDEP3pp" fba:operation="greater" fba:value="0" />
					<fba:constraint fba:reaction="R_MDDEP3pp" fba:operation="less" fba:value="999999" />
					<fba:constraint fba:reaction="R_MDDEP4pp" fba:operation="greater" fba:value="0" />
					<fba:constraint fba:reaction="R_MDDEP4pp" fba:operation="less" fba:value="999999" />
					<fba:constraint fba:reaction="R_MDH" fba:operation="greater" fba:value="-999999" />
					<fba:constraint fba:reaction="R_MDH" fba:operation="less" fba:value="999999" />
					<fba:constraint fba:reaction="R_MDH2" fba:operation="greater" fba:value="0" />
					<fba:constraint fba:reaction="R_MDH2" fba:operation="less" fba:value="999999" />
					<fba:constraint fba:reaction="R_MDH3" fba:operation="greater" fba:value="0" />
					<fba:constraint fba:reaction="R_MDH3" fba:operation="less" fba:value="999999" />
					<fba:constraint fba:reaction="R_MDRPD" fba:operation="greater" fba:value="0" />
					<fba:constraint fba:reaction="R_MDRPD" fba:operation="less" fba:value="999999" />
					<fba:constraint fba:reaction="R_ME1" fba:operation="greater" fba:value="0" />
					<fba:constraint fba:reaction="R_ME1" fba:operation="less" fba:value="999999" />
					<fba:constraint fba:reaction="R_ME2" fba:operation="greater" fba:value="0" />
					<fba:constraint fba:reaction="R_ME2" fba:operation="less" fba:value="999999" />
					<fba:constraint fba:reaction="R_MECDPDH2" fba:operation="greater" fba:value="0" />
					<fba:constraint fba:reaction="R_MECDPDH2" fba:operation="less" fba:value="999999" />
					<fba:constraint fba:reaction="R_MECDPS" fba:operation="greater" fba:value="0" />
					<fba:constraint fba:reaction="R_MECDPS" fba:operation="less" fba:value="999999" />
					<fba:constraint fba:reaction="R_MELIBt2pp" fba:operation="greater" fba:value="0" />
					<fba:constraint fba:reaction="R_MELIBt2pp" fba:operation="less" fba:value="999999" />
					<fba:constraint fba:reaction="R_MELIBt3ipp" fba:operation="greater" fba:value="0" />
					<fba:constraint fba:reaction="R_MELIBt3ipp" fba:operation="less" fba:value="999999" />
					<fba:constraint fba:reaction="R_MELIBtex" fba:operation="greater" fba:value="-999999" />
					<fba:constraint fba:reaction="R_MELIBtex" fba:operation="less" fba:value="999999" />
					<fba:constraint fba:reaction="R_MEPCT" fba:operation="greater" fba:value="0" />
					<fba:constraint fba:reaction="R_MEPCT" fba:operation="less" fba:value="999999" />
					<fba:constraint fba:reaction="R_METAT" fba:operation="greater" fba:value="0" />
					<fba:constraint fba:reaction="R_METAT" fba:operation="less" fba:value="999999" />
					<fba:constraint fba:reaction="R_METDabcpp" fba:operation="greater" fba:value="0" />
					<fba:constraint fba:reaction="R_METDabcpp" fba:operation="less" fba:value="999999" />
					<fba:constraint fba:reaction="R_METDtex" fba:operation="greater" fba:value="-999999" />
					<fba:constraint fba:reaction="R_METDtex" fba:operation="less" fba:value="999999" />
					<fba:constraint fba:reaction="R_METOX1s" fba:operation="greater" fba:value="0" />
					<fba:constraint fba:reaction="R_METOX1s" fba:operation="less" fba:value="999999" />
					<fba:constraint fba:reaction="R_METOX2s" fba:operation="greater" fba:value="0" />
					<fba:constraint fba:reaction="R_METOX2s" fba:operation="less" fba:value="999999" />
					<fba:constraint fba:reaction="R_METS" fba:operation="greater" fba:value="0" />
					<fba:constraint fba:reaction="R_METS" fba:operation="less" fba:value="999999" />
					<fba:constraint fba:reaction="R_METSOX1abcpp" fba:operation="greater" fba:value="0" />
					<fba:constraint fba:reaction="R_METSOX1abcpp" fba:operation="less" fba:value="999999" />
					<fba:constraint fba:reaction="R_METSOX1tex" fba:operation="greater" fba:value="-999999" />
					<fba:constraint fba:reaction="R_METSOX1tex" fba:operation="less" fba:value="999999" />
					<fba:constraint fba:reaction="R_METSOX2abcpp" fba:operation="greater" fba:value="0" />
					<fba:constraint fba:reaction="R_METSOX2abcpp" fba:operation="less" fba:value="999999" />
					<fba:constraint fba:reaction="R_METSOX2tex" fba:operation="greater" fba:value="-999999" />
					<fba:constraint fba:reaction="R_METSOX2tex" fba:operation="less" fba:value="999999" />
					<fba:constraint fba:reaction="R_METSOXR1" fba:operation="greater" fba:value="0" />
					<fba:constraint fba:reaction="R_METSOXR1" fba:operation="less" fba:value="999999" />
					<fba:constraint fba:reaction="R_METSOXR2" fba:operation="greater" fba:value="0" />
					<fba:constraint fba:reaction="R_METSOXR2" fba:operation="less" fba:value="999999" />
					<fba:constraint fba:reaction="R_METTRS" fba:operation="greater" fba:value="0" />
					<fba:constraint fba:reaction="R_METTRS" fba:operation="less" fba:value="999999" />
					<fba:constraint fba:reaction="R_METabcpp" fba:operation="greater" fba:value="0" />
					<fba:constraint fba:reaction="R_METabcpp" fba:operation="less" fba:value="999999" />
					<fba:constraint fba:reaction="R_METtex" fba:operation="greater" fba:value="-999999" />
					<fba:constraint fba:reaction="R_METtex" fba:operation="less" fba:value="999999" />
					<fba:constraint fba:reaction="R_MG2t3_2pp" fba:operation="greater" fba:value="-999999" />
					<fba:constraint fba:reaction="R_MG2t3_2pp" fba:operation="less" fba:value="999999" />
					<fba:constraint fba:reaction="R_MG2tex" fba:operation="greater" fba:value="-999999" />
					<fba:constraint fba:reaction="R_MG2tex" fba:operation="less" fba:value="999999" />
					<fba:constraint fba:reaction="R_MG2tpp" fba:operation="greater" fba:value="0" />
					<fba:constraint fba:reaction="R_MG2tpp" fba:operation="less" fba:value="999999" />
					<fba:constraint fba:reaction="R_MG2uabcpp" fba:operation="greater" fba:value="0" />
					<fba:constraint fba:reaction="R_MG2uabcpp" fba:operation="less" fba:value="999999" />
					<fba:constraint fba:reaction="R_MGSA" fba:operation="greater" fba:value="0" />
					<fba:constraint fba:reaction="R_MGSA" fba:operation="less" fba:value="999999" />
					<fba:constraint fba:reaction="R_MI1PP" fba:operation="greater" fba:value="0" />
					<fba:constraint fba:reaction="R_MI1PP" fba:operation="less" fba:value="999999" />
					<fba:constraint fba:reaction="R_MICITD" fba:operation="greater" fba:value="0" />
					<fba:constraint fba:reaction="R_MICITD" fba:operation="less" fba:value="999999" />
					<fba:constraint fba:reaction="R_MINOHPtexi" fba:operation="greater" fba:value="0" />
					<fba:constraint fba:reaction="R_MINOHPtexi" fba:operation="less" fba:value="999999" />
					<fba:constraint fba:reaction="R_MLDCP1App" fba:operation="greater" fba:value="0" />
					<fba:constraint fba:reaction="R_MLDCP1App" fba:operation="less" fba:value="999999" />
					<fba:constraint fba:reaction="R_MLDCP1Bpp" fba:operation="greater" fba:value="0" />
					<fba:constraint fba:reaction="R_MLDCP1Bpp" fba:operation="less" fba:value="999999" />
					<fba:constraint fba:reaction="R_MLDCP2App" fba:operation="greater" fba:value="0" />
					<fba:constraint fba:reaction="R_MLDCP2App" fba:operation="less" fba:value="999999" />
					<fba:constraint fba:reaction="R_MLDCP2Bpp" fba:operation="greater" fba:value="0" />
					<fba:constraint fba:reaction="R_MLDCP2Bpp" fba:operation="less" fba:value="999999" />
					<fba:constraint fba:reaction="R_MLDCP3App" fba:operation="greater" fba:value="0" />
					<fba:constraint fba:reaction="R_MLDCP3App" fba:operation="less" fba:value="999999" />
					<fba:constraint fba:reaction="R_MLDEP1pp" fba:operation="greater" fba:value="0" />
					<fba:constraint fba:reaction="R_MLDEP1pp" fba:operation="less" fba:value="999999" />
					<fba:constraint fba:reaction="R_MLDEP2pp" fba:operation="greater" fba:value="0" />
					<fba:constraint fba:reaction="R_MLDEP2pp" fba:operation="less" fba:value="999999" />
					<fba:constraint fba:reaction="R_MLTG1" fba:operation="greater" fba:value="0" />
					<fba:constraint fba:reaction="R_MLTG1" fba:operation="less" fba:value="999999" />
					<fba:constraint fba:reaction="R_MLTG2" fba:operation="greater" fba:value="0" />
					<fba:constraint fba:reaction="R_MLTG2" fba:operation="less" fba:value="999999" />
					<fba:constraint fba:reaction="R_MLTG3" fba:operation="greater" fba:value="0" />
					<fba:constraint fba:reaction="R_MLTG3" fba:operation="less" fba:value="999999" />
					<fba:constraint fba:reaction="R_MLTG4" fba:operation="greater" fba:value="0" />
					<fba:constraint fba:reaction="R_MLTG4" fba:operation="less" fba:value="999999" />
					<fba:constraint fba:reaction="R_MLTG5" fba:operation="greater" fba:value="0" />
					<fba:constraint fba:reaction="R_MLTG5" fba:operation="less" fba:value="999999" />
					<fba:constraint fba:reaction="R_MLTGY1pp" fba:operation="greater" fba:value="0" />
					<fba:constraint fba:reaction="R_MLTGY1pp" fba:operation="less" fba:value="999999" />
					<fba:constraint fba:reaction="R_MLTGY2pp" fba:operation="greater" fba:value="0" />
					<fba:constraint fba:reaction="R_MLTGY2pp" fba:operation="less" fba:value="999999" />
					<fba:constraint fba:reaction="R_MLTGY3pp" fba:operation="greater" fba:value="0" />
					<fba:constraint fba:reaction="R_MLTGY3pp" fba:operation="less" fba:value="999999" />
					<fba:constraint fba:reaction="R_MLTGY4pp" fba:operation="greater" fba:value="0" />
					<fba:constraint fba:reaction="R_MLTGY4pp" fba:operation="less" fba:value="999999" />
					<fba:constraint fba:reaction="R_MLTP1" fba:operation="greater" fba:value="-999999" />
					<fba:constraint fba:reaction="R_MLTP1" fba:operation="less" fba:value="999999" />
					<fba:constraint fba:reaction="R_MLTP2" fba:operation="greater" fba:value="-999999" />
					<fba:constraint fba:reaction="R_MLTP2" fba:operation="less" fba:value="999999" />
					<fba:constraint fba:reaction="R_MLTP3" fba:operation="greater" fba:value="-999999" />
					<fba:constraint fba:reaction="R_MLTP3" fba:operation="less" fba:value="999999" />
					<fba:constraint fba:reaction="R_MMCD" fba:operation="greater" fba:value="0" />
					<fba:constraint fba:reaction="R_MMCD" fba:operation="less" fba:value="999999" />
					<fba:constraint fba:reaction="R_MME" fba:operation="greater" fba:value="-999999" />
					<fba:constraint fba:reaction="R_MME" fba:operation="less" fba:value="999999" />
					<fba:constraint fba:reaction="R_MMETt2pp" fba:operation="greater" fba:value="0" />
					<fba:constraint fba:reaction="R_MMETt2pp" fba:operation="less" fba:value="999999" />
					<fba:constraint fba:reaction="R_MMETtex" fba:operation="greater" fba:value="-999999" />
					<fba:constraint fba:reaction="R_MMETtex" fba:operation="less" fba:value="999999" />
					<fba:constraint fba:reaction="R_MMM2" fba:operation="greater" fba:value="0" />
					<fba:constraint fba:reaction="R_MMM2" fba:operation="less" fba:value="999999" />
					<fba:constraint fba:reaction="R_MN2t3pp" fba:operation="greater" fba:value="0" />
					<fba:constraint fba:reaction="R_MN2t3pp" fba:operation="less" fba:value="999999" />
					<fba:constraint fba:reaction="R_MN2tpp" fba:operation="greater" fba:value="0" />
					<fba:constraint fba:reaction="R_MN2tpp" fba:operation="less" fba:value="999999" />
					<fba:constraint fba:reaction="R_MN6PP" fba:operation="greater" fba:value="0" />
					<fba:constraint fba:reaction="R_MN6PP" fba:operation="less" fba:value="999999" />
					<fba:constraint fba:reaction="R_MNLptspp" fba:operation="greater" fba:value="0" />
					<fba:constraint fba:reaction="R_MNLptspp" fba:operation="less" fba:value="999999" />
					<fba:constraint fba:reaction="R_MNLtex" fba:operation="greater" fba:value="-999999" />
					<fba:constraint fba:reaction="R_MNLtex" fba:operation="less" fba:value="999999" />
					<fba:constraint fba:reaction="R_MNNH" fba:operation="greater" fba:value="0" />
					<fba:constraint fba:reaction="R_MNNH" fba:operation="less" fba:value="999999" />
					<fba:constraint fba:reaction="R_MNt2pp" fba:operation="greater" fba:value="0" />
					<fba:constraint fba:reaction="R_MNt2pp" fba:operation="less" fba:value="999999" />
					<fba:constraint fba:reaction="R_MNtex" fba:operation="greater" fba:value="-999999" />
					<fba:constraint fba:reaction="R_MNtex" fba:operation="less" fba:value="999999" />
					<fba:constraint fba:reaction="R_MOAT" fba:operation="greater" fba:value="0" />
					<fba:constraint fba:reaction="R_MOAT" fba:operation="less" fba:value="999999" />
					<fba:constraint fba:reaction="R_MOAT2" fba:operation="greater" fba:value="0" />
					<fba:constraint fba:reaction="R_MOAT2" fba:operation="less" fba:value="999999" />
					<fba:constraint fba:reaction="R_MOAT3C" fba:operation="greater" fba:value="0" />
					<fba:constraint fba:reaction="R_MOAT3C" fba:operation="less" fba:value="999999" />
					<fba:constraint fba:reaction="R_MOBDabcpp" fba:operation="greater" fba:value="0" />
					<fba:constraint fba:reaction="R_MOBDabcpp" fba:operation="less" fba:value="999999" />
					<fba:constraint fba:reaction="R_MOBDtex" fba:operation="greater" fba:value="-999999" />
					<fba:constraint fba:reaction="R_MOBDtex" fba:operation="less" fba:value="999999" />
					<fba:constraint fba:reaction="R_MOHMT" fba:operation="greater" fba:value="0" />
					<fba:constraint fba:reaction="R_MOHMT" fba:operation="less" fba:value="999999" />
					<fba:constraint fba:reaction="R_MPTG" fba:operation="greater" fba:value="0" />
					<fba:constraint fba:reaction="R_MPTG" fba:operation="less" fba:value="999999" />
					<fba:constraint fba:reaction="R_MPTG2" fba:operation="greater" fba:value="0" />
					<fba:constraint fba:reaction="R_MPTG2" fba:operation="less" fba:value="999999" />
					<fba:constraint fba:reaction="R_MSO3abcpp" fba:operation="greater" fba:value="0" />
					<fba:constraint fba:reaction="R_MSO3abcpp" fba:operation="less" fba:value="999999" />
					<fba:constraint fba:reaction="R_MSO3tex" fba:operation="greater" fba:value="-999999" />
					<fba:constraint fba:reaction="R_MSO3tex" fba:operation="less" fba:value="999999" />
					<fba:constraint fba:reaction="R_MTAN" fba:operation="greater" fba:value="0" />
					<fba:constraint fba:reaction="R_MTAN" fba:operation="less" fba:value="999999" />
					<fba:constraint fba:reaction="R_MTHFC" fba:operation="greater" fba:value="-999999" />
					<fba:constraint fba:reaction="R_MTHFC" fba:operation="less" fba:value="999999" />
					<fba:constraint fba:reaction="R_MTHFD" fba:operation="greater" fba:value="-999999" />
					<fba:constraint fba:reaction="R_MTHFD" fba:operation="less" fba:value="999999" />
					<fba:constraint fba:reaction="R_MTHFR2" fba:operation="greater" fba:value="0" />
					<fba:constraint fba:reaction="R_MTHFR2" fba:operation="less" fba:value="999999" />
					<fba:constraint fba:reaction="R_MTRI" fba:operation="greater" fba:value="-999999" />
					<fba:constraint fba:reaction="R_MTRI" fba:operation="less" fba:value="999999" />
					<fba:constraint fba:reaction="R_MTRK" fba:operation="greater" fba:value="0" />
					<fba:constraint fba:reaction="R_MTRK" fba:operation="less" fba:value="999999" />
					<fba:constraint fba:reaction="R_MTRPOX" fba:operation="greater" fba:value="0" />
					<fba:constraint fba:reaction="R_MTRPOX" fba:operation="less" fba:value="999999" />
					<fba:constraint fba:reaction="R_N2Otex" fba:operation="greater" fba:value="-999999" />
					<fba:constraint fba:reaction="R_N2Otex" fba:operation="less" fba:value="999999" />
					<fba:constraint fba:reaction="R_N2Otpp" fba:operation="greater" fba:value="-999999" />
					<fba:constraint fba:reaction="R_N2Otpp" fba:operation="less" fba:value="999999" />
					<fba:constraint fba:reaction="R_NACODA" fba:operation="greater" fba:value="0" />
					<fba:constraint fba:reaction="R_NACODA" fba:operation="less" fba:value="999999" />
					<fba:constraint fba:reaction="R_NACtex" fba:operation="greater" fba:value="-999999" />
					<fba:constraint fba:reaction="R_NACtex" fba:operation="less" fba:value="999999" />
					<fba:constraint fba:reaction="R_NACtpp" fba:operation="greater" fba:value="0" />
					<fba:constraint fba:reaction="R_NACtpp" fba:operation="less" fba:value="999999" />
					<fba:constraint fba:reaction="R_NADDP" fba:operation="greater" fba:value="0" />
					<fba:constraint fba:reaction="R_NADDP" fba:operation="less" fba:value="999999" />
					<fba:constraint fba:reaction="R_NADH10" fba:operation="greater" fba:value="0" />
					<fba:constraint fba:reaction="R_NADH10" fba:operation="less" fba:value="999999" />
					<fba:constraint fba:reaction="R_NADH16pp" fba:operation="greater" fba:value="0" />
					<fba:constraint fba:reaction="R_NADH16pp" fba:operation="less" fba:value="999999" />
					<fba:constraint fba:reaction="R_NADH17pp" fba:operation="greater" fba:value="0" />
					<fba:constraint fba:reaction="R_NADH17pp" fba:operation="less" fba:value="999999" />
					<fba:constraint fba:reaction="R_NADH18pp" fba:operation="greater" fba:value="0" />
					<fba:constraint fba:reaction="R_NADH18pp" fba:operation="less" fba:value="999999" />
					<fba:constraint fba:reaction="R_NADH5" fba:operation="greater" fba:value="0" />
					<fba:constraint fba:reaction="R_NADH5" fba:operation="less" fba:value="999999" />
					<fba:constraint fba:reaction="R_NADH9" fba:operation="greater" fba:value="0" />
					<fba:constraint fba:reaction="R_NADH9" fba:operation="less" fba:value="999999" />
					<fba:constraint fba:reaction="R_NADK" fba:operation="greater" fba:value="0" />
					<fba:constraint fba:reaction="R_NADK" fba:operation="less" fba:value="999999" />
					<fba:constraint fba:reaction="R_NADN" fba:operation="greater" fba:value="0" />
					<fba:constraint fba:reaction="R_NADN" fba:operation="less" fba:value="999999" />
					<fba:constraint fba:reaction="R_NADPHQR2" fba:operation="greater" fba:value="0" />
					<fba:constraint fba:reaction="R_NADPHQR2" fba:operation="less" fba:value="999999" />
					<fba:constraint fba:reaction="R_NADPHQR3" fba:operation="greater" fba:value="0" />
					<fba:constraint fba:reaction="R_NADPHQR3" fba:operation="less" fba:value="999999" />
					<fba:constraint fba:reaction="R_NADPHQR4" fba:operation="greater" fba:value="0" />
					<fba:constraint fba:reaction="R_NADPHQR4" fba:operation="less" fba:value="999999" />
					<fba:constraint fba:reaction="R_NADPPPS" fba:operation="greater" fba:value="0" />
					<fba:constraint fba:reaction="R_NADPPPS" fba:operation="less" fba:value="999999" />
					<fba:constraint fba:reaction="R_NADS1" fba:operation="greater" fba:value="0" />
					<fba:constraint fba:reaction="R_NADS1" fba:operation="less" fba:value="999999" />
					<fba:constraint fba:reaction="R_NADTRHD" fba:operation="greater" fba:value="0" />
					<fba:constraint fba:reaction="R_NADTRHD" fba:operation="less" fba:value="999999" />
					<fba:constraint fba:reaction="R_NAMNPP" fba:operation="greater" fba:value="0" />
					<fba:constraint fba:reaction="R_NAMNPP" fba:operation="less" fba:value="999999" />
					<fba:constraint fba:reaction="R_NAt3_1p5pp" fba:operation="greater" fba:value="0" />
					<fba:constraint fba:reaction="R_NAt3_1p5pp" fba:operation="less" fba:value="999999" />
					<fba:constraint fba:reaction="R_NAt3_2pp" fba:operation="greater" fba:value="0" />
					<fba:constraint fba:reaction="R_NAt3_2pp" fba:operation="less" fba:value="999999" />
					<fba:constraint fba:reaction="R_NAt3pp" fba:operation="greater" fba:value="0" />
					<fba:constraint fba:reaction="R_NAt3pp" fba:operation="less" fba:value="999999" />
					<fba:constraint fba:reaction="R_NAtex" fba:operation="greater" fba:value="-999999" />
					<fba:constraint fba:reaction="R_NAtex" fba:operation="less" fba:value="999999" />
					<fba:constraint fba:reaction="R_NDPK1" fba:operation="greater" fba:value="-999999" />
					<fba:constraint fba:reaction="R_NDPK1" fba:operation="less" fba:value="999999" />
					<fba:constraint fba:reaction="R_NDPK2" fba:operation="greater" fba:value="-999999" />
					<fba:constraint fba:reaction="R_NDPK2" fba:operation="less" fba:value="999999" />
					<fba:constraint fba:reaction="R_NDPK3" fba:operation="greater" fba:value="-999999" />
					<fba:constraint fba:reaction="R_NDPK3" fba:operation="less" fba:value="999999" />
					<fba:constraint fba:reaction="R_NDPK4" fba:operation="greater" fba:value="-999999" />
					<fba:constraint fba:reaction="R_NDPK4" fba:operation="less" fba:value="999999" />
					<fba:constraint fba:reaction="R_NDPK5" fba:operation="greater" fba:value="-999999" />
					<fba:constraint fba:reaction="R_NDPK5" fba:operation="less" fba:value="999999" />
					<fba:constraint fba:reaction="R_NDPK6" fba:operation="greater" fba:value="-999999" />
					<fba:constraint fba:reaction="R_NDPK6" fba:operation="less" fba:value="999999" />
					<fba:constraint fba:reaction="R_NDPK7" fba:operation="greater" fba:value="-999999" />
					<fba:constraint fba:reaction="R_NDPK7" fba:operation="less" fba:value="999999" />
					<fba:constraint fba:reaction="R_NDPK8" fba:operation="greater" fba:value="-999999" />
					<fba:constraint fba:reaction="R_NDPK8" fba:operation="less" fba:value="999999" />
					<fba:constraint fba:reaction="R_NH4tex" fba:operation="greater" fba:value="-999999" />
					<fba:constraint fba:reaction="R_NH4tex" fba:operation="less" fba:value="999999" />
					<fba:constraint fba:reaction="R_NH4tpp" fba:operation="greater" fba:value="-999999" />
					<fba:constraint fba:reaction="R_NH4tpp" fba:operation="less" fba:value="999999" />
					<fba:constraint fba:reaction="R_NHFRBO" fba:operation="greater" fba:value="0" />
					<fba:constraint fba:reaction="R_NHFRBO" fba:operation="less" fba:value="999999" />
					<fba:constraint fba:reaction="R_NI2abcpp" fba:operation="greater" fba:value="0" />
					<fba:constraint fba:reaction="R_NI2abcpp" fba:operation="less" fba:value="999999" />
					<fba:constraint fba:reaction="R_NI2t3pp" fba:operation="greater" fba:value="0" />
					<fba:constraint fba:reaction="R_NI2t3pp" fba:operation="less" fba:value="999999" />
					<fba:constraint fba:reaction="R_NI2tex" fba:operation="greater" fba:value="-999999" />
					<fba:constraint fba:reaction="R_NI2tex" fba:operation="less" fba:value="999999" />
					<fba:constraint fba:reaction="R_NI2tpp" fba:operation="greater" fba:value="0" />
					<fba:constraint fba:reaction="R_NI2tpp" fba:operation="less" fba:value="999999" />
					<fba:constraint fba:reaction="R_NI2uabcpp" fba:operation="greater" fba:value="0" />
					<fba:constraint fba:reaction="R_NI2uabcpp" fba:operation="less" fba:value="999999" />
					<fba:constraint fba:reaction="R_NMNAT" fba:operation="greater" fba:value="0" />
					<fba:constraint fba:reaction="R_NMNAT" fba:operation="less" fba:value="999999" />
					<fba:constraint fba:reaction="R_NMNDA" fba:operation="greater" fba:value="0" />
					<fba:constraint fba:reaction="R_NMNDA" fba:operation="less" fba:value="999999" />
					<fba:constraint fba:reaction="R_NMNN" fba:operation="greater" fba:value="0" />
					<fba:constraint fba:reaction="R_NMNN" fba:operation="less" fba:value="999999" />
					<fba:constraint fba:reaction="R_NMNPtpp" fba:operation="greater" fba:value="0" />
					<fba:constraint fba:reaction="R_NMNPtpp" fba:operation="less" fba:value="999999" />
					<fba:constraint fba:reaction="R_NMNt7pp" fba:operation="greater" fba:value="0" />
					<fba:constraint fba:reaction="R_NMNt7pp" fba:operation="less" fba:value="999999" />
					<fba:constraint fba:reaction="R_NMNtex" fba:operation="greater" fba:value="-999999" />
					<fba:constraint fba:reaction="R_NMNtex" fba:operation="less" fba:value="999999" />
					<fba:constraint fba:reaction="R_NNAM" fba:operation="greater" fba:value="0" />
					<fba:constraint fba:reaction="R_NNAM" fba:operation="less" fba:value="999999" />
					<fba:constraint fba:reaction="R_NNATr" fba:operation="greater" fba:value="-999999" />
					<fba:constraint fba:reaction="R_NNATr" fba:operation="less" fba:value="999999" />
					<fba:constraint fba:reaction="R_NNDMBRT" fba:operation="greater" fba:value="0" />
					<fba:constraint fba:reaction="R_NNDMBRT" fba:operation="less" fba:value="999999" />
					<fba:constraint fba:reaction="R_NNDPR" fba:operation="greater" fba:value="0" />
					<fba:constraint fba:reaction="R_NNDPR" fba:operation="less" fba:value="999999" />
					<fba:constraint fba:reaction="R_NO2t2rpp" fba:operation="greater" fba:value="-999999" />
					<fba:constraint fba:reaction="R_NO2t2rpp" fba:operation="less" fba:value="999999" />
					<fba:constraint fba:reaction="R_NO2tex" fba:operation="greater" fba:value="-999999" />
					<fba:constraint fba:reaction="R_NO2tex" fba:operation="less" fba:value="999999" />
					<fba:constraint fba:reaction="R_NO3R1bpp" fba:operation="greater" fba:value="0" />
					<fba:constraint fba:reaction="R_NO3R1bpp" fba:operation="less" fba:value="999999" />
					<fba:constraint fba:reaction="R_NO3R1pp" fba:operation="greater" fba:value="0" />
					<fba:constraint fba:reaction="R_NO3R1pp" fba:operation="less" fba:value="999999" />
					<fba:constraint fba:reaction="R_NO3R2bpp" fba:operation="greater" fba:value="0" />
					<fba:constraint fba:reaction="R_NO3R2bpp" fba:operation="less" fba:value="999999" />
					<fba:constraint fba:reaction="R_NO3R2pp" fba:operation="greater" fba:value="0" />
					<fba:constraint fba:reaction="R_NO3R2pp" fba:operation="less" fba:value="999999" />
					<fba:constraint fba:reaction="R_NO3t7pp" fba:operation="greater" fba:value="0" />
					<fba:constraint fba:reaction="R_NO3t7pp" fba:operation="less" fba:value="999999" />
					<fba:constraint fba:reaction="R_NO3tex" fba:operation="greater" fba:value="-999999" />
					<fba:constraint fba:reaction="R_NO3tex" fba:operation="less" fba:value="999999" />
					<fba:constraint fba:reaction="R_NODOx" fba:operation="greater" fba:value="0" />
					<fba:constraint fba:reaction="R_NODOx" fba:operation="less" fba:value="999999" />
					<fba:constraint fba:reaction="R_NODOy" fba:operation="greater" fba:value="0" />
					<fba:constraint fba:reaction="R_NODOy" fba:operation="less" fba:value="999999" />
					<fba:constraint fba:reaction="R_NOtex" fba:operation="greater" fba:value="-999999" />
					<fba:constraint fba:reaction="R_NOtex" fba:operation="less" fba:value="999999" />
					<fba:constraint fba:reaction="R_NOtpp" fba:operation="greater" fba:value="-999999" />
					<fba:constraint fba:reaction="R_NOtpp" fba:operation="less" fba:value="999999" />
					<fba:constraint fba:reaction="R_NPHS" fba:operation="greater" fba:value="0" />
					<fba:constraint fba:reaction="R_NPHS" fba:operation="less" fba:value="999999" />
					<fba:constraint fba:reaction="R_NTD1" fba:operation="greater" fba:value="0" />
					<fba:constraint fba:reaction="R_NTD1" fba:operation="less" fba:value="999999" />
					<fba:constraint fba:reaction="R_NTD10" fba:operation="greater" fba:value="0" />
					<fba:constraint fba:reaction="R_NTD10" fba:operation="less" fba:value="999999" />
					<fba:constraint fba:reaction="R_NTD10pp" fba:operation="greater" fba:value="0" />
					<fba:constraint fba:reaction="R_NTD10pp" fba:operation="less" fba:value="999999" />
					<fba:constraint fba:reaction="R_NTD11" fba:operation="greater" fba:value="0" />
					<fba:constraint fba:reaction="R_NTD11" fba:operation="less" fba:value="999999" />
					<fba:constraint fba:reaction="R_NTD11pp" fba:operation="greater" fba:value="0" />
					<fba:constraint fba:reaction="R_NTD11pp" fba:operation="less" fba:value="999999" />
					<fba:constraint fba:reaction="R_NTD12" fba:operation="greater" fba:value="0" />
					<fba:constraint fba:reaction="R_NTD12" fba:operation="less" fba:value="999999" />
					<fba:constraint fba:reaction="R_NTD12pp" fba:operation="greater" fba:value="0" />
					<fba:constraint fba:reaction="R_NTD12pp" fba:operation="less" fba:value="999999" />
					<fba:constraint fba:reaction="R_NTD1pp" fba:operation="greater" fba:value="0" />
					<fba:constraint fba:reaction="R_NTD1pp" fba:operation="less" fba:value="999999" />
					<fba:constraint fba:reaction="R_NTD2" fba:operation="greater" fba:value="0" />
					<fba:constraint fba:reaction="R_NTD2" fba:operation="less" fba:value="999999" />
					<fba:constraint fba:reaction="R_NTD2pp" fba:operation="greater" fba:value="0" />
					<fba:constraint fba:reaction="R_NTD2pp" fba:operation="less" fba:value="999999" />
					<fba:constraint fba:reaction="R_NTD3" fba:operation="greater" fba:value="0" />
					<fba:constraint fba:reaction="R_NTD3" fba:operation="less" fba:value="999999" />
					<fba:constraint fba:reaction="R_NTD3pp" fba:operation="greater" fba:value="0" />
					<fba:constraint fba:reaction="R_NTD3pp" fba:operation="less" fba:value="999999" />
					<fba:constraint fba:reaction="R_NTD4" fba:operation="greater" fba:value="0" />
					<fba:constraint fba:reaction="R_NTD4" fba:operation="less" fba:value="999999" />
					<fba:constraint fba:reaction="R_NTD4pp" fba:operation="greater" fba:value="0" />
					<fba:constraint fba:reaction="R_NTD4pp" fba:operation="less" fba:value="999999" />
					<fba:constraint fba:reaction="R_NTD5" fba:operation="greater" fba:value="0" />
					<fba:constraint fba:reaction="R_NTD5" fba:operation="less" fba:value="999999" />
					<fba:constraint fba:reaction="R_NTD5pp" fba:operation="greater" fba:value="0" />
					<fba:constraint fba:reaction="R_NTD5pp" fba:operation="less" fba:value="999999" />
					<fba:constraint fba:reaction="R_NTD6" fba:operation="greater" fba:value="0" />
					<fba:constraint fba:reaction="R_NTD6" fba:operation="less" fba:value="999999" />
					<fba:constraint fba:reaction="R_NTD6pp" fba:operation="greater" fba:value="0" />
					<fba:constraint fba:reaction="R_NTD6pp" fba:operation="less" fba:value="999999" />
					<fba:constraint fba:reaction="R_NTD7" fba:operation="greater" fba:value="0" />
					<fba:constraint fba:reaction="R_NTD7" fba:operation="less" fba:value="999999" />
					<fba:constraint fba:reaction="R_NTD7pp" fba:operation="greater" fba:value="0" />
					<fba:constraint fba:reaction="R_NTD7pp" fba:operation="less" fba:value="999999" />
					<fba:constraint fba:reaction="R_NTD8" fba:operation="greater" fba:value="0" />
					<fba:constraint fba:reaction="R_NTD8" fba:operation="less" fba:value="999999" />
					<fba:constraint fba:reaction="R_NTD8pp" fba:operation="greater" fba:value="0" />
					<fba:constraint fba:reaction="R_NTD8pp" fba:operation="less" fba:value="999999" />
					<fba:constraint fba:reaction="R_NTD9" fba:operation="greater" fba:value="0" />
					<fba:constraint fba:reaction="R_NTD9" fba:operation="less" fba:value="999999" />
					<fba:constraint fba:reaction="R_NTD9pp" fba:operation="greater" fba:value="0" />
					<fba:constraint fba:reaction="R_NTD9pp" fba:operation="less" fba:value="999999" />
					<fba:constraint fba:reaction="R_NTP1" fba:operation="greater" fba:value="0" />
					<fba:constraint fba:reaction="R_NTP1" fba:operation="less" fba:value="999999" />
					<fba:constraint fba:reaction="R_NTP10" fba:operation="greater" fba:value="0" />
					<fba:constraint fba:reaction="R_NTP10" fba:operation="less" fba:value="999999" />
					<fba:constraint fba:reaction="R_NTP11" fba:operation="greater" fba:value="0" />
					<fba:constraint fba:reaction="R_NTP11" fba:operation="less" fba:value="999999" />
					<fba:constraint fba:reaction="R_NTP12" fba:operation="greater" fba:value="0" />
					<fba:constraint fba:reaction="R_NTP12" fba:operation="less" fba:value="999999" />
					<fba:constraint fba:reaction="R_NTP3" fba:operation="greater" fba:value="0" />
					<fba:constraint fba:reaction="R_NTP3" fba:operation="less" fba:value="999999" />
					<fba:constraint fba:reaction="R_NTP3pp" fba:operation="greater" fba:value="0" />
					<fba:constraint fba:reaction="R_NTP3pp" fba:operation="less" fba:value="999999" />
					<fba:constraint fba:reaction="R_NTP5" fba:operation="greater" fba:value="0" />
					<fba:constraint fba:reaction="R_NTP5" fba:operation="less" fba:value="999999" />
					<fba:constraint fba:reaction="R_NTPP1" fba:operation="greater" fba:value="0" />
					<fba:constraint fba:reaction="R_NTPP1" fba:operation="less" fba:value="999999" />
					<fba:constraint fba:reaction="R_NTPP10" fba:operation="greater" fba:value="0" />
					<fba:constraint fba:reaction="R_NTPP10" fba:operation="less" fba:value="999999" />
					<fba:constraint fba:reaction="R_NTPP11" fba:operation="greater" fba:value="0" />
					<fba:constraint fba:reaction="R_NTPP11" fba:operation="less" fba:value="999999" />
					<fba:constraint fba:reaction="R_NTPP2" fba:operation="greater" fba:value="0" />
					<fba:constraint fba:reaction="R_NTPP2" fba:operation="less" fba:value="999999" />
					<fba:constraint fba:reaction="R_NTPP3" fba:operation="greater" fba:value="0" />
					<fba:constraint fba:reaction="R_NTPP3" fba:operation="less" fba:value="999999" />
					<fba:constraint fba:reaction="R_NTPP4" fba:operation="greater" fba:value="0" />
					<fba:constraint fba:reaction="R_NTPP4" fba:operation="less" fba:value="999999" />
					<fba:constraint fba:reaction="R_NTPP5" fba:operation="greater" fba:value="0" />
					<fba:constraint fba:reaction="R_NTPP5" fba:operation="less" fba:value="999999" />
					<fba:constraint fba:reaction="R_NTPP6" fba:operation="greater" fba:value="0" />
					<fba:constraint fba:reaction="R_NTPP6" fba:operation="less" fba:value="999999" />
					<fba:constraint fba:reaction="R_NTPP7" fba:operation="greater" fba:value="0" />
					<fba:constraint fba:reaction="R_NTPP7" fba:operation="less" fba:value="999999" />
					<fba:constraint fba:reaction="R_NTPP8" fba:operation="greater" fba:value="0" />
					<fba:constraint fba:reaction="R_NTPP8" fba:operation="less" fba:value="999999" />
					<fba:constraint fba:reaction="R_NTPP9" fba:operation="greater" fba:value="0" />
					<fba:constraint fba:reaction="R_NTPP9" fba:operation="less" fba:value="999999" />
					<fba:constraint fba:reaction="R_NTPTP1" fba:operation="greater" fba:value="0" />
					<fba:constraint fba:reaction="R_NTPTP1" fba:operation="less" fba:value="999999" />
					<fba:constraint fba:reaction="R_NTPTP2" fba:operation="greater" fba:value="0" />
					<fba:constraint fba:reaction="R_NTPTP2" fba:operation="less" fba:value="999999" />
					<fba:constraint fba:reaction="R_NTRIR2x" fba:operation="greater" fba:value="0" />
					<fba:constraint fba:reaction="R_NTRIR2x" fba:operation="less" fba:value="999999" />
					<fba:constraint fba:reaction="R_NTRIR3pp" fba:operation="greater" fba:value="0" />
					<fba:constraint fba:reaction="R_NTRIR3pp" fba:operation="less" fba:value="999999" />
					<fba:constraint fba:reaction="R_NTRIR4pp" fba:operation="greater" fba:value="0" />
					<fba:constraint fba:reaction="R_NTRIR4pp" fba:operation="less" fba:value="999999" />
					<fba:constraint fba:reaction="R_O16A4COLIPAtex" fba:operation="greater" fba:value="0" />
					<fba:constraint fba:reaction="R_O16A4COLIPAtex" fba:operation="less" fba:value="999999" />
					<fba:constraint fba:reaction="R_O16A4Lpp" fba:operation="greater" fba:value="0" />
					<fba:constraint fba:reaction="R_O16A4Lpp" fba:operation="less" fba:value="999999" />
					<fba:constraint fba:reaction="R_O16AP1pp" fba:operation="greater" fba:value="0" />
					<fba:constraint fba:reaction="R_O16AP1pp" fba:operation="less" fba:value="999999" />
					<fba:constraint fba:reaction="R_O16AP2pp" fba:operation="greater" fba:value="0" />
					<fba:constraint fba:reaction="R_O16AP2pp" fba:operation="less" fba:value="999999" />
					<fba:constraint fba:reaction="R_O16AP3pp" fba:operation="greater" fba:value="0" />
					<fba:constraint fba:reaction="R_O16AP3pp" fba:operation="less" fba:value="999999" />
					<fba:constraint fba:reaction="R_O16AT" fba:operation="greater" fba:value="0" />
					<fba:constraint fba:reaction="R_O16AT" fba:operation="less" fba:value="999999" />
					<fba:constraint fba:reaction="R_O16AUNDtpp" fba:operation="greater" fba:value="0" />
					<fba:constraint fba:reaction="R_O16AUNDtpp" fba:operation="less" fba:value="999999" />
					<fba:constraint fba:reaction="R_O16GALFT" fba:operation="greater" fba:value="0" />
					<fba:constraint fba:reaction="R_O16GALFT" fba:operation="less" fba:value="999999" />
					<fba:constraint fba:reaction="R_O16GLCT1" fba:operation="greater" fba:value="0" />
					<fba:constraint fba:reaction="R_O16GLCT1" fba:operation="less" fba:value="999999" />
					<fba:constraint fba:reaction="R_O16GLCT2" fba:operation="greater" fba:value="0" />
					<fba:constraint fba:reaction="R_O16GLCT2" fba:operation="less" fba:value="999999" />
					<fba:constraint fba:reaction="R_O2Stex" fba:operation="greater" fba:value="-999999" />
					<fba:constraint fba:reaction="R_O2Stex" fba:operation="less" fba:value="999999" />
					<fba:constraint fba:reaction="R_O2tex" fba:operation="greater" fba:value="-999999" />
					<fba:constraint fba:reaction="R_O2tex" fba:operation="less" fba:value="999999" />
					<fba:constraint fba:reaction="R_O2tpp" fba:operation="greater" fba:value="-999999" />
					<fba:constraint fba:reaction="R_O2tpp" fba:operation="less" fba:value="999999" />
					<fba:constraint fba:reaction="R_OAADC" fba:operation="greater" fba:value="0" />
					<fba:constraint fba:reaction="R_OAADC" fba:operation="less" fba:value="999999" />
					<fba:constraint fba:reaction="R_OBTFL" fba:operation="greater" fba:value="0" />
					<fba:constraint fba:reaction="R_OBTFL" fba:operation="less" fba:value="999999" />
					<fba:constraint fba:reaction="R_OCBT" fba:operation="greater" fba:value="-999999" />
					<fba:constraint fba:reaction="R_OCBT" fba:operation="less" fba:value="999999" />
					<fba:constraint fba:reaction="R_OCDCAtexi" fba:operation="greater" fba:value="0" />
					<fba:constraint fba:reaction="R_OCDCAtexi" fba:operation="less" fba:value="999999" />
					<fba:constraint fba:reaction="R_OCDCEAtexi" fba:operation="greater" fba:value="0" />
					<fba:constraint fba:reaction="R_OCDCEAtexi" fba:operation="less" fba:value="999999" />
					<fba:constraint fba:reaction="R_OCTAtex" fba:operation="greater" fba:value="-999999" />
					<fba:constraint fba:reaction="R_OCTAtex" fba:operation="less" fba:value="999999" />
					<fba:constraint fba:reaction="R_OCTDPS" fba:operation="greater" fba:value="0" />
					<fba:constraint fba:reaction="R_OCTDPS" fba:operation="less" fba:value="999999" />
					<fba:constraint fba:reaction="R_ODECOAI" fba:operation="greater" fba:value="0" />
					<fba:constraint fba:reaction="R_ODECOAI" fba:operation="less" fba:value="999999" />
					<fba:constraint fba:reaction="R_OHPBAT" fba:operation="greater" fba:value="-999999" />
					<fba:constraint fba:reaction="R_OHPBAT" fba:operation="less" fba:value="999999" />
					<fba:constraint fba:reaction="R_OHPHM" fba:operation="greater" fba:value="0" />
					<fba:constraint fba:reaction="R_OHPHM" fba:operation="less" fba:value="999999" />
					<fba:constraint fba:reaction="R_OMBZLM" fba:operation="greater" fba:value="0" />
					<fba:constraint fba:reaction="R_OMBZLM" fba:operation="less" fba:value="999999" />
					<fba:constraint fba:reaction="R_OMCDC" fba:operation="greater" fba:value="0" />
					<fba:constraint fba:reaction="R_OMCDC" fba:operation="less" fba:value="999999" />
					<fba:constraint fba:reaction="R_OMMBLHX" fba:operation="greater" fba:value="0" />
					<fba:constraint fba:reaction="R_OMMBLHX" fba:operation="less" fba:value="999999" />
					<fba:constraint fba:reaction="R_OMMBLHX3" fba:operation="greater" fba:value="0" />
					<fba:constraint fba:reaction="R_OMMBLHX3" fba:operation="less" fba:value="999999" />
					<fba:constraint fba:reaction="R_OMPDC" fba:operation="greater" fba:value="0" />
					<fba:constraint fba:reaction="R_OMPDC" fba:operation="less" fba:value="999999" />
					<fba:constraint fba:reaction="R_OMPHHX" fba:operation="greater" fba:value="0" />
					<fba:constraint fba:reaction="R_OMPHHX" fba:operation="less" fba:value="999999" />
					<fba:constraint fba:reaction="R_OMPHHX3" fba:operation="greater" fba:value="0" />
					<fba:constraint fba:reaction="R_OMPHHX3" fba:operation="less" fba:value="999999" />
					<fba:constraint fba:reaction="R_OP4ENH" fba:operation="greater" fba:value="0" />
					<fba:constraint fba:reaction="R_OP4ENH" fba:operation="less" fba:value="999999" />
					<fba:constraint fba:reaction="R_OPHBDC" fba:operation="greater" fba:value="0" />
					<fba:constraint fba:reaction="R_OPHBDC" fba:operation="less" fba:value="999999" />
					<fba:constraint fba:reaction="R_OPHHX" fba:operation="greater" fba:value="0" />
					<fba:constraint fba:reaction="R_OPHHX" fba:operation="less" fba:value="999999" />
					<fba:constraint fba:reaction="R_OPHHX3" fba:operation="greater" fba:value="0" />
					<fba:constraint fba:reaction="R_OPHHX3" fba:operation="less" fba:value="999999" />
					<fba:constraint fba:reaction="R_ORNDC" fba:operation="greater" fba:value="0" />
					<fba:constraint fba:reaction="R_ORNDC" fba:operation="less" fba:value="999999" />
					<fba:constraint fba:reaction="R_ORNabcpp" fba:operation="greater" fba:value="0" />
					<fba:constraint fba:reaction="R_ORNabcpp" fba:operation="less" fba:value="999999" />
					<fba:constraint fba:reaction="R_ORNtex" fba:operation="greater" fba:value="-999999" />
					<fba:constraint fba:reaction="R_ORNtex" fba:operation="less" fba:value="999999" />
					<fba:constraint fba:reaction="R_OROTt2_2pp" fba:operation="greater" fba:value="0" />
					<fba:constraint fba:reaction="R_OROTt2_2pp" fba:operation="less" fba:value="999999" />
					<fba:constraint fba:reaction="R_OROTtex" fba:operation="greater" fba:value="-999999" />
					<fba:constraint fba:reaction="R_OROTtex" fba:operation="less" fba:value="999999" />
					<fba:constraint fba:reaction="R_ORPT" fba:operation="greater" fba:value="-999999" />
					<fba:constraint fba:reaction="R_ORPT" fba:operation="less" fba:value="999999" />
					<fba:constraint fba:reaction="R_OXAMTC" fba:operation="greater" fba:value="0" />
					<fba:constraint fba:reaction="R_OXAMTC" fba:operation="less" fba:value="999999" />
					<fba:constraint fba:reaction="R_OXGDC2" fba:operation="greater" fba:value="0" />
					<fba:constraint fba:reaction="R_OXGDC2" fba:operation="less" fba:value="999999" />
					<fba:constraint fba:reaction="R_P5CD" fba:operation="greater" fba:value="0" />
					<fba:constraint fba:reaction="R_P5CD" fba:operation="less" fba:value="999999" />
					<fba:constraint fba:reaction="R_P5CR" fba:operation="greater" fba:value="0" />
					<fba:constraint fba:reaction="R_P5CR" fba:operation="less" fba:value="999999" />
					<fba:constraint fba:reaction="R_PA120abcpp" fba:operation="greater" fba:value="0" />
					<fba:constraint fba:reaction="R_PA120abcpp" fba:operation="less" fba:value="999999" />
					<fba:constraint fba:reaction="R_PA140abcpp" fba:operation="greater" fba:value="0" />
					<fba:constraint fba:reaction="R_PA140abcpp" fba:operation="less" fba:value="999999" />
					<fba:constraint fba:reaction="R_PA141abcpp" fba:operation="greater" fba:value="0" />
					<fba:constraint fba:reaction="R_PA141abcpp" fba:operation="less" fba:value="999999" />
					<fba:constraint fba:reaction="R_PA160abcpp" fba:operation="greater" fba:value="0" />
					<fba:constraint fba:reaction="R_PA160abcpp" fba:operation="less" fba:value="999999" />
					<fba:constraint fba:reaction="R_PA161abcpp" fba:operation="greater" fba:value="0" />
					<fba:constraint fba:reaction="R_PA161abcpp" fba:operation="less" fba:value="999999" />
					<fba:constraint fba:reaction="R_PA180abcpp" fba:operation="greater" fba:value="0" />
					<fba:constraint fba:reaction="R_PA180abcpp" fba:operation="less" fba:value="999999" />
					<fba:constraint fba:reaction="R_PA181abcpp" fba:operation="greater" fba:value="0" />
					<fba:constraint fba:reaction="R_PA181abcpp" fba:operation="less" fba:value="999999" />
					<fba:constraint fba:reaction="R_PACALDt2rpp" fba:operation="greater" fba:value="-999999" />
					<fba:constraint fba:reaction="R_PACALDt2rpp" fba:operation="less" fba:value="999999" />
					<fba:constraint fba:reaction="R_PACALDtex" fba:operation="greater" fba:value="-999999" />
					<fba:constraint fba:reaction="R_PACALDtex" fba:operation="less" fba:value="999999" />
					<fba:constraint fba:reaction="R_PACCOAL" fba:operation="greater" fba:value="0" />
					<fba:constraint fba:reaction="R_PACCOAL" fba:operation="less" fba:value="999999" />
					<fba:constraint fba:reaction="R_PANTS" fba:operation="greater" fba:value="0" />
					<fba:constraint fba:reaction="R_PANTS" fba:operation="less" fba:value="999999" />
					<fba:constraint fba:reaction="R_PAPA120" fba:operation="greater" fba:value="0" />
					<fba:constraint fba:reaction="R_PAPA120" fba:operation="less" fba:value="999999" />
					<fba:constraint fba:reaction="R_PAPA120pp" fba:operation="greater" fba:value="0" />
					<fba:constraint fba:reaction="R_PAPA120pp" fba:operation="less" fba:value="999999" />
					<fba:constraint fba:reaction="R_PAPA140" fba:operation="greater" fba:value="0" />
					<fba:constraint fba:reaction="R_PAPA140" fba:operation="less" fba:value="999999" />
					<fba:constraint fba:reaction="R_PAPA140pp" fba:operation="greater" fba:value="0" />
					<fba:constraint fba:reaction="R_PAPA140pp" fba:operation="less" fba:value="999999" />
					<fba:constraint fba:reaction="R_PAPA141" fba:operation="greater" fba:value="0" />
					<fba:constraint fba:reaction="R_PAPA141" fba:operation="less" fba:value="999999" />
					<fba:constraint fba:reaction="R_PAPA141pp" fba:operation="greater" fba:value="0" />
					<fba:constraint fba:reaction="R_PAPA141pp" fba:operation="less" fba:value="999999" />
					<fba:constraint fba:reaction="R_PAPA160" fba:operation="greater" fba:value="0" />
					<fba:constraint fba:reaction="R_PAPA160" fba:operation="less" fba:value="999999" />
					<fba:constraint fba:reaction="R_PAPA160pp" fba:operation="greater" fba:value="0" />
					<fba:constraint fba:reaction="R_PAPA160pp" fba:operation="less" fba:value="999999" />
					<fba:constraint fba:reaction="R_PAPA161" fba:operation="greater" fba:value="0" />
					<fba:constraint fba:reaction="R_PAPA161" fba:operation="less" fba:value="999999" />
					<fba:constraint fba:reaction="R_PAPA161pp" fba:operation="greater" fba:value="0" />
					<fba:constraint fba:reaction="R_PAPA161pp" fba:operation="less" fba:value="999999" />
					<fba:constraint fba:reaction="R_PAPA180" fba:operation="greater" fba:value="0" />
					<fba:constraint fba:reaction="R_PAPA180" fba:operation="less" fba:value="999999" />
					<fba:constraint fba:reaction="R_PAPA180pp" fba:operation="greater" fba:value="0" />
					<fba:constraint fba:reaction="R_PAPA180pp" fba:operation="less" fba:value="999999" />
					<fba:constraint fba:reaction="R_PAPA181" fba:operation="greater" fba:value="0" />
					<fba:constraint fba:reaction="R_PAPA181" fba:operation="less" fba:value="999999" />
					<fba:constraint fba:reaction="R_PAPA181pp" fba:operation="greater" fba:value="0" />
					<fba:constraint fba:reaction="R_PAPA181pp" fba:operation="less" fba:value="999999" />
					<fba:constraint fba:reaction="R_PAPPT3" fba:operation="greater" fba:value="0" />
					<fba:constraint fba:reaction="R_PAPPT3" fba:operation="less" fba:value="999999" />
					<fba:constraint fba:reaction="R_PAPSR" fba:operation="greater" fba:value="0" />
					<fba:constraint fba:reaction="R_PAPSR" fba:operation="less" fba:value="999999" />
					<fba:constraint fba:reaction="R_PAPSR2" fba:operation="greater" fba:value="0" />
					<fba:constraint fba:reaction="R_PAPSR2" fba:operation="less" fba:value="999999" />
					<fba:constraint fba:reaction="R_PDE1" fba:operation="greater" fba:value="0" />
					<fba:constraint fba:reaction="R_PDE1" fba:operation="less" fba:value="999999" />
					<fba:constraint fba:reaction="R_PDH" fba:operation="greater" fba:value="0" />
					<fba:constraint fba:reaction="R_PDH" fba:operation="less" fba:value="999999" />
					<fba:constraint fba:reaction="R_PDX5PO2" fba:operation="greater" fba:value="0" />
					<fba:constraint fba:reaction="R_PDX5PO2" fba:operation="less" fba:value="999999" />
					<fba:constraint fba:reaction="R_PDX5POi" fba:operation="greater" fba:value="0" />
					<fba:constraint fba:reaction="R_PDX5POi" fba:operation="less" fba:value="999999" />
					<fba:constraint fba:reaction="R_PDX5PS" fba:operation="greater" fba:value="0" />
					<fba:constraint fba:reaction="R_PDX5PS" fba:operation="less" fba:value="999999" />
					<fba:constraint fba:reaction="R_PDXPP" fba:operation="greater" fba:value="0" />
					<fba:constraint fba:reaction="R_PDXPP" fba:operation="less" fba:value="999999" />
					<fba:constraint fba:reaction="R_PE120abcpp" fba:operation="greater" fba:value="0" />
					<fba:constraint fba:reaction="R_PE120abcpp" fba:operation="less" fba:value="999999" />
					<fba:constraint fba:reaction="R_PE140abcpp" fba:operation="greater" fba:value="0" />
					<fba:constraint fba:reaction="R_PE140abcpp" fba:operation="less" fba:value="999999" />
					<fba:constraint fba:reaction="R_PE141abcpp" fba:operation="greater" fba:value="0" />
					<fba:constraint fba:reaction="R_PE141abcpp" fba:operation="less" fba:value="999999" />
					<fba:constraint fba:reaction="R_PE160abcpp" fba:operation="greater" fba:value="0" />
					<fba:constraint fba:reaction="R_PE160abcpp" fba:operation="less" fba:value="999999" />
					<fba:constraint fba:reaction="R_PE161abcpp" fba:operation="greater" fba:value="0" />
					<fba:constraint fba:reaction="R_PE161abcpp" fba:operation="less" fba:value="999999" />
					<fba:constraint fba:reaction="R_PE180abcpp" fba:operation="greater" fba:value="0" />
					<fba:constraint fba:reaction="R_PE180abcpp" fba:operation="less" fba:value="999999" />
					<fba:constraint fba:reaction="R_PE181abcpp" fba:operation="greater" fba:value="0" />
					<fba:constraint fba:reaction="R_PE181abcpp" fba:operation="less" fba:value="999999" />
					<fba:constraint fba:reaction="R_PEAMNOpp" fba:operation="greater" fba:value="0" />
					<fba:constraint fba:reaction="R_PEAMNOpp" fba:operation="less" fba:value="999999" />
					<fba:constraint fba:reaction="R_PEAMNtex" fba:operation="greater" fba:value="-999999" />
					<fba:constraint fba:reaction="R_PEAMNtex" fba:operation="less" fba:value="999999" />
					<fba:constraint fba:reaction="R_PERD" fba:operation="greater" fba:value="-999999" />
					<fba:constraint fba:reaction="R_PERD" fba:operation="less" fba:value="999999" />
					<fba:constraint fba:reaction="R_PETNT161pp" fba:operation="greater" fba:value="0" />
					<fba:constraint fba:reaction="R_PETNT161pp" fba:operation="less" fba:value="999999" />
					<fba:constraint fba:reaction="R_PETNT181pp" fba:operation="greater" fba:value="0" />
					<fba:constraint fba:reaction="R_PETNT181pp" fba:operation="less" fba:value="999999" />
					<fba:constraint fba:reaction="R_PFK" fba:operation="greater" fba:value="0" />
					<fba:constraint fba:reaction="R_PFK" fba:operation="less" fba:value="999999" />
					<fba:constraint fba:reaction="R_PFK_2" fba:operation="greater" fba:value="0" />
					<fba:constraint fba:reaction="R_PFK_2" fba:operation="less" fba:value="999999" />
					<fba:constraint fba:reaction="R_PFL" fba:operation="greater" fba:value="0" />
					<fba:constraint fba:reaction="R_PFL" fba:operation="less" fba:value="999999" />
					<fba:constraint fba:reaction="R_PG120abcpp" fba:operation="greater" fba:value="0" />
					<fba:constraint fba:reaction="R_PG120abcpp" fba:operation="less" fba:value="999999" />
					<fba:constraint fba:reaction="R_PG140abcpp" fba:operation="greater" fba:value="0" />
					<fba:constraint fba:reaction="R_PG140abcpp" fba:operation="less" fba:value="999999" />
					<fba:constraint fba:reaction="R_PG141abcpp" fba:operation="greater" fba:value="0" />
					<fba:constraint fba:reaction="R_PG141abcpp" fba:operation="less" fba:value="999999" />
					<fba:constraint fba:reaction="R_PG160abcpp" fba:operation="greater" fba:value="0" />
					<fba:constraint fba:reaction="R_PG160abcpp" fba:operation="less" fba:value="999999" />
					<fba:constraint fba:reaction="R_PG161abcpp" fba:operation="greater" fba:value="0" />
					<fba:constraint fba:reaction="R_PG161abcpp" fba:operation="less" fba:value="999999" />
					<fba:constraint fba:reaction="R_PG180abcpp" fba:operation="greater" fba:value="0" />
					<fba:constraint fba:reaction="R_PG180abcpp" fba:operation="less" fba:value="999999" />
					<fba:constraint fba:reaction="R_PG181abcpp" fba:operation="greater" fba:value="0" />
					<fba:constraint fba:reaction="R_PG181abcpp" fba:operation="less" fba:value="999999" />
					<fba:constraint fba:reaction="R_PGAMT" fba:operation="greater" fba:value="-999999" />
					<fba:constraint fba:reaction="R_PGAMT" fba:operation="less" fba:value="999999" />
					<fba:constraint fba:reaction="R_PGCD" fba:operation="greater" fba:value="0" />
					<fba:constraint fba:reaction="R_PGCD" fba:operation="less" fba:value="999999" />
					<fba:constraint fba:reaction="R_PGI" fba:operation="greater" fba:value="-999999" />
					<fba:constraint fba:reaction="R_PGI" fba:operation="less" fba:value="999999" />
					<fba:constraint fba:reaction="R_PGK" fba:operation="greater" fba:value="-999999" />
					<fba:constraint fba:reaction="R_PGK" fba:operation="less" fba:value="999999" />
					<fba:constraint fba:reaction="R_PGL" fba:operation="greater" fba:value="0" />
					<fba:constraint fba:reaction="R_PGL" fba:operation="less" fba:value="999999" />
					<fba:constraint fba:reaction="R_PGLYCP" fba:operation="greater" fba:value="0" />
					<fba:constraint fba:reaction="R_PGLYCP" fba:operation="less" fba:value="999999" />
					<fba:constraint fba:reaction="R_PGM" fba:operation="greater" fba:value="-999999" />
					<fba:constraint fba:reaction="R_PGM" fba:operation="less" fba:value="999999" />
					<fba:constraint fba:reaction="R_PGMT" fba:operation="greater" fba:value="-999999" />
					<fba:constraint fba:reaction="R_PGMT" fba:operation="less" fba:value="999999" />
					<fba:constraint fba:reaction="R_PGP120abcpp" fba:operation="greater" fba:value="0" />
					<fba:constraint fba:reaction="R_PGP120abcpp" fba:operation="less" fba:value="999999" />
					<fba:constraint fba:reaction="R_PGP140abcpp" fba:operation="greater" fba:value="0" />
					<fba:constraint fba:reaction="R_PGP140abcpp" fba:operation="less" fba:value="999999" />
					<fba:constraint fba:reaction="R_PGP141abcpp" fba:operation="greater" fba:value="0" />
					<fba:constraint fba:reaction="R_PGP141abcpp" fba:operation="less" fba:value="999999" />
					<fba:constraint fba:reaction="R_PGP160abcpp" fba:operation="greater" fba:value="0" />
					<fba:constraint fba:reaction="R_PGP160abcpp" fba:operation="less" fba:value="999999" />
					<fba:constraint fba:reaction="R_PGP161abcpp" fba:operation="greater" fba:value="0" />
					<fba:constraint fba:reaction="R_PGP161abcpp" fba:operation="less" fba:value="999999" />
					<fba:constraint fba:reaction="R_PGP180abcpp" fba:operation="greater" fba:value="0" />
					<fba:constraint fba:reaction="R_PGP180abcpp" fba:operation="less" fba:value="999999" />
					<fba:constraint fba:reaction="R_PGP181abcpp" fba:operation="greater" fba:value="0" />
					<fba:constraint fba:reaction="R_PGP181abcpp" fba:operation="less" fba:value="999999" />
					<fba:constraint fba:reaction="R_PGPP120" fba:operation="greater" fba:value="0" />
					<fba:constraint fba:reaction="R_PGPP120" fba:operation="less" fba:value="999999" />
					<fba:constraint fba:reaction="R_PGPP120pp" fba:operation="greater" fba:value="0" />
					<fba:constraint fba:reaction="R_PGPP120pp" fba:operation="less" fba:value="999999" />
					<fba:constraint fba:reaction="R_PGPP140" fba:operation="greater" fba:value="0" />
					<fba:constraint fba:reaction="R_PGPP140" fba:operation="less" fba:value="999999" />
					<fba:constraint fba:reaction="R_PGPP140pp" fba:operation="greater" fba:value="0" />
					<fba:constraint fba:reaction="R_PGPP140pp" fba:operation="less" fba:value="999999" />
					<fba:constraint fba:reaction="R_PGPP141" fba:operation="greater" fba:value="0" />
					<fba:constraint fba:reaction="R_PGPP141" fba:operation="less" fba:value="999999" />
					<fba:constraint fba:reaction="R_PGPP141pp" fba:operation="greater" fba:value="0" />
					<fba:constraint fba:reaction="R_PGPP141pp" fba:operation="less" fba:value="999999" />
					<fba:constraint fba:reaction="R_PGPP160" fba:operation="greater" fba:value="0" />
					<fba:constraint fba:reaction="R_PGPP160" fba:operation="less" fba:value="999999" />
					<fba:constraint fba:reaction="R_PGPP160pp" fba:operation="greater" fba:value="0" />
					<fba:constraint fba:reaction="R_PGPP160pp" fba:operation="less" fba:value="999999" />
					<fba:constraint fba:reaction="R_PGPP161" fba:operation="greater" fba:value="0" />
					<fba:constraint fba:reaction="R_PGPP161" fba:operation="less" fba:value="999999" />
					<fba:constraint fba:reaction="R_PGPP161pp" fba:operation="greater" fba:value="0" />
					<fba:constraint fba:reaction="R_PGPP161pp" fba:operation="less" fba:value="999999" />
					<fba:constraint fba:reaction="R_PGPP180" fba:operation="greater" fba:value="0" />
					<fba:constraint fba:reaction="R_PGPP180" fba:operation="less" fba:value="999999" />
					<fba:constraint fba:reaction="R_PGPP180pp" fba:operation="greater" fba:value="0" />
					<fba:constraint fba:reaction="R_PGPP180pp" fba:operation="less" fba:value="999999" />
					<fba:constraint fba:reaction="R_PGPP181" fba:operation="greater" fba:value="0" />
					<fba:constraint fba:reaction="R_PGPP181" fba:operation="less" fba:value="999999" />
					<fba:constraint fba:reaction="R_PGPP181pp" fba:operation="greater" fba:value="0" />
					<fba:constraint fba:reaction="R_PGPP181pp" fba:operation="less" fba:value="999999" />
					<fba:constraint fba:reaction="R_PGSA120" fba:operation="greater" fba:value="0" />
					<fba:constraint fba:reaction="R_PGSA120" fba:operation="less" fba:value="999999" />
					<fba:constraint fba:reaction="R_PGSA140" fba:operation="greater" fba:value="0" />
					<fba:constraint fba:reaction="R_PGSA140" fba:operation="less" fba:value="999999" />
					<fba:constraint fba:reaction="R_PGSA141" fba:operation="greater" fba:value="0" />
					<fba:constraint fba:reaction="R_PGSA141" fba:operation="less" fba:value="999999" />
					<fba:constraint fba:reaction="R_PGSA160" fba:operation="greater" fba:value="0" />
					<fba:constraint fba:reaction="R_PGSA160" fba:operation="less" fba:value="999999" />
					<fba:constraint fba:reaction="R_PGSA161" fba:operation="greater" fba:value="0" />
					<fba:constraint fba:reaction="R_PGSA161" fba:operation="less" fba:value="999999" />
					<fba:constraint fba:reaction="R_PGSA180" fba:operation="greater" fba:value="0" />
					<fba:constraint fba:reaction="R_PGSA180" fba:operation="less" fba:value="999999" />
					<fba:constraint fba:reaction="R_PGSA181" fba:operation="greater" fba:value="0" />
					<fba:constraint fba:reaction="R_PGSA181" fba:operation="less" fba:value="999999" />
					<fba:constraint fba:reaction="R_PHEMEabcpp" fba:operation="greater" fba:value="0" />
					<fba:constraint fba:reaction="R_PHEMEabcpp" fba:operation="less" fba:value="999999" />
					<fba:constraint fba:reaction="R_PHEMEtiex" fba:operation="greater" fba:value="0" />
					<fba:constraint fba:reaction="R_PHEMEtiex" fba:operation="less" fba:value="999999" />
					<fba:constraint fba:reaction="R_PHETA1" fba:operation="greater" fba:value="-999999" />
					<fba:constraint fba:reaction="R_PHETA1" fba:operation="less" fba:value="999999" />
					<fba:constraint fba:reaction="R_PHETRS" fba:operation="greater" fba:value="0" />
					<fba:constraint fba:reaction="R_PHETRS" fba:operation="less" fba:value="999999" />
					<fba:constraint fba:reaction="R_PHEt2rpp" fba:operation="greater" fba:value="-999999" />
					<fba:constraint fba:reaction="R_PHEt2rpp" fba:operation="less" fba:value="999999" />
					<fba:constraint fba:reaction="R_PHEtex" fba:operation="greater" fba:value="-999999" />
					<fba:constraint fba:reaction="R_PHEtex" fba:operation="less" fba:value="999999" />
					<fba:constraint fba:reaction="R_PHYTSpp" fba:operation="greater" fba:value="0" />
					<fba:constraint fba:reaction="R_PHYTSpp" fba:operation="less" fba:value="999999" />
					<fba:constraint fba:reaction="R_PIt2rpp" fba:operation="greater" fba:value="-999999" />
					<fba:constraint fba:reaction="R_PIt2rpp" fba:operation="less" fba:value="999999" />
					<fba:constraint fba:reaction="R_PItex" fba:operation="greater" fba:value="-999999" />
					<fba:constraint fba:reaction="R_PItex" fba:operation="less" fba:value="999999" />
					<fba:constraint fba:reaction="R_PIuabcpp" fba:operation="greater" fba:value="0" />
					<fba:constraint fba:reaction="R_PIuabcpp" fba:operation="less" fba:value="999999" />
					<fba:constraint fba:reaction="R_PLIPA1A120pp" fba:operation="greater" fba:value="0" />
					<fba:constraint fba:reaction="R_PLIPA1A120pp" fba:operation="less" fba:value="999999" />
					<fba:constraint fba:reaction="R_PLIPA1A140pp" fba:operation="greater" fba:value="0" />
					<fba:constraint fba:reaction="R_PLIPA1A140pp" fba:operation="less" fba:value="999999" />
					<fba:constraint fba:reaction="R_PLIPA1A141pp" fba:operation="greater" fba:value="0" />
					<fba:constraint fba:reaction="R_PLIPA1A141pp" fba:operation="less" fba:value="999999" />
					<fba:constraint fba:reaction="R_PLIPA1A160pp" fba:operation="greater" fba:value="0" />
					<fba:constraint fba:reaction="R_PLIPA1A160pp" fba:operation="less" fba:value="999999" />
					<fba:constraint fba:reaction="R_PLIPA1A161pp" fba:operation="greater" fba:value="0" />
					<fba:constraint fba:reaction="R_PLIPA1A161pp" fba:operation="less" fba:value="999999" />
					<fba:constraint fba:reaction="R_PLIPA1A180pp" fba:operation="greater" fba:value="0" />
					<fba:constraint fba:reaction="R_PLIPA1A180pp" fba:operation="less" fba:value="999999" />
					<fba:constraint fba:reaction="R_PLIPA1A181pp" fba:operation="greater" fba:value="0" />
					<fba:constraint fba:reaction="R_PLIPA1A181pp" fba:operation="less" fba:value="999999" />
					<fba:constraint fba:reaction="R_PLIPA1E120pp" fba:operation="greater" fba:value="0" />
					<fba:constraint fba:reaction="R_PLIPA1E120pp" fba:operation="less" fba:value="999999" />
					<fba:constraint fba:reaction="R_PLIPA1E140pp" fba:operation="greater" fba:value="0" />
					<fba:constraint fba:reaction="R_PLIPA1E140pp" fba:operation="less" fba:value="999999" />
					<fba:constraint fba:reaction="R_PLIPA1E141pp" fba:operation="greater" fba:value="0" />
					<fba:constraint fba:reaction="R_PLIPA1E141pp" fba:operation="less" fba:value="999999" />
					<fba:constraint fba:reaction="R_PLIPA1E160pp" fba:operation="greater" fba:value="0" />
					<fba:constraint fba:reaction="R_PLIPA1E160pp" fba:operation="less" fba:value="999999" />
					<fba:constraint fba:reaction="R_PLIPA1E161pp" fba:operation="greater" fba:value="0" />
					<fba:constraint fba:reaction="R_PLIPA1E161pp" fba:operation="less" fba:value="999999" />
					<fba:constraint fba:reaction="R_PLIPA1E180pp" fba:operation="greater" fba:value="0" />
					<fba:constraint fba:reaction="R_PLIPA1E180pp" fba:operation="less" fba:value="999999" />
					<fba:constraint fba:reaction="R_PLIPA1E181pp" fba:operation="greater" fba:value="0" />
					<fba:constraint fba:reaction="R_PLIPA1E181pp" fba:operation="less" fba:value="999999" />
					<fba:constraint fba:reaction="R_PLIPA1G120pp" fba:operation="greater" fba:value="0" />
					<fba:constraint fba:reaction="R_PLIPA1G120pp" fba:operation="less" fba:value="999999" />
					<fba:constraint fba:reaction="R_PLIPA1G140pp" fba:operation="greater" fba:value="0" />
					<fba:constraint fba:reaction="R_PLIPA1G140pp" fba:operation="less" fba:value="999999" />
					<fba:constraint fba:reaction="R_PLIPA1G141pp" fba:operation="greater" fba:value="0" />
					<fba:constraint fba:reaction="R_PLIPA1G141pp" fba:operation="less" fba:value="999999" />
					<fba:constraint fba:reaction="R_PLIPA1G160pp" fba:operation="greater" fba:value="0" />
					<fba:constraint fba:reaction="R_PLIPA1G160pp" fba:operation="less" fba:value="999999" />
					<fba:constraint fba:reaction="R_PLIPA1G161pp" fba:operation="greater" fba:value="0" />
					<fba:constraint fba:reaction="R_PLIPA1G161pp" fba:operation="less" fba:value="999999" />
					<fba:constraint fba:reaction="R_PLIPA1G180pp" fba:operation="greater" fba:value="0" />
					<fba:constraint fba:reaction="R_PLIPA1G180pp" fba:operation="less" fba:value="999999" />
					<fba:constraint fba:reaction="R_PLIPA1G181pp" fba:operation="greater" fba:value="0" />
					<fba:constraint fba:reaction="R_PLIPA1G181pp" fba:operation="less" fba:value="999999" />
					<fba:constraint fba:reaction="R_PLIPA2A120pp" fba:operation="greater" fba:value="0" />
					<fba:constraint fba:reaction="R_PLIPA2A120pp" fba:operation="less" fba:value="999999" />
					<fba:constraint fba:reaction="R_PLIPA2A140pp" fba:operation="greater" fba:value="0" />
					<fba:constraint fba:reaction="R_PLIPA2A140pp" fba:operation="less" fba:value="999999" />
					<fba:constraint fba:reaction="R_PLIPA2A141pp" fba:operation="greater" fba:value="0" />
					<fba:constraint fba:reaction="R_PLIPA2A141pp" fba:operation="less" fba:value="999999" />
					<fba:constraint fba:reaction="R_PLIPA2A160pp" fba:operation="greater" fba:value="0" />
					<fba:constraint fba:reaction="R_PLIPA2A160pp" fba:operation="less" fba:value="999999" />
					<fba:constraint fba:reaction="R_PLIPA2A161pp" fba:operation="greater" fba:value="0" />
					<fba:constraint fba:reaction="R_PLIPA2A161pp" fba:operation="less" fba:value="999999" />
					<fba:constraint fba:reaction="R_PLIPA2A180pp" fba:operation="greater" fba:value="0" />
					<fba:constraint fba:reaction="R_PLIPA2A180pp" fba:operation="less" fba:value="999999" />
					<fba:constraint fba:reaction="R_PLIPA2A181pp" fba:operation="greater" fba:value="0" />
					<fba:constraint fba:reaction="R_PLIPA2A181pp" fba:operation="less" fba:value="999999" />
					<fba:constraint fba:reaction="R_PLIPA2E120pp" fba:operation="greater" fba:value="0" />
					<fba:constraint fba:reaction="R_PLIPA2E120pp" fba:operation="less" fba:value="999999" />
					<fba:constraint fba:reaction="R_PLIPA2E140pp" fba:operation="greater" fba:value="0" />
					<fba:constraint fba:reaction="R_PLIPA2E140pp" fba:operation="less" fba:value="999999" />
					<fba:constraint fba:reaction="R_PLIPA2E141pp" fba:operation="greater" fba:value="0" />
					<fba:constraint fba:reaction="R_PLIPA2E141pp" fba:operation="less" fba:value="999999" />
					<fba:constraint fba:reaction="R_PLIPA2E160pp" fba:operation="greater" fba:value="0" />
					<fba:constraint fba:reaction="R_PLIPA2E160pp" fba:operation="less" fba:value="999999" />
					<fba:constraint fba:reaction="R_PLIPA2E161pp" fba:operation="greater" fba:value="0" />
					<fba:constraint fba:reaction="R_PLIPA2E161pp" fba:operation="less" fba:value="999999" />
					<fba:constraint fba:reaction="R_PLIPA2E180pp" fba:operation="greater" fba:value="0" />
					<fba:constraint fba:reaction="R_PLIPA2E180pp" fba:operation="less" fba:value="999999" />
					<fba:constraint fba:reaction="R_PLIPA2E181pp" fba:operation="greater" fba:value="0" />
					<fba:constraint fba:reaction="R_PLIPA2E181pp" fba:operation="less" fba:value="999999" />
					<fba:constraint fba:reaction="R_PLIPA2G120pp" fba:operation="greater" fba:value="0" />
					<fba:constraint fba:reaction="R_PLIPA2G120pp" fba:operation="less" fba:value="999999" />
					<fba:constraint fba:reaction="R_PLIPA2G140pp" fba:operation="greater" fba:value="0" />
					<fba:constraint fba:reaction="R_PLIPA2G140pp" fba:operation="less" fba:value="999999" />
					<fba:constraint fba:reaction="R_PLIPA2G141pp" fba:operation="greater" fba:value="0" />
					<fba:constraint fba:reaction="R_PLIPA2G141pp" fba:operation="less" fba:value="999999" />
					<fba:constraint fba:reaction="R_PLIPA2G160pp" fba:operation="greater" fba:value="0" />
					<fba:constraint fba:reaction="R_PLIPA2G160pp" fba:operation="less" fba:value="999999" />
					<fba:constraint fba:reaction="R_PLIPA2G161pp" fba:operation="greater" fba:value="0" />
					<fba:constraint fba:reaction="R_PLIPA2G161pp" fba:operation="less" fba:value="999999" />
					<fba:constraint fba:reaction="R_PLIPA2G180pp" fba:operation="greater" fba:value="0" />
					<fba:constraint fba:reaction="R_PLIPA2G180pp" fba:operation="less" fba:value="999999" />
					<fba:constraint fba:reaction="R_PLIPA2G181pp" fba:operation="greater" fba:value="0" />
					<fba:constraint fba:reaction="R_PLIPA2G181pp" fba:operation="less" fba:value="999999" />
					<fba:constraint fba:reaction="R_PMANM" fba:operation="greater" fba:value="-999999" />
					<fba:constraint fba:reaction="R_PMANM" fba:operation="less" fba:value="999999" />
					<fba:constraint fba:reaction="R_PMDPHT" fba:operation="greater" fba:value="0" />
					<fba:constraint fba:reaction="R_PMDPHT" fba:operation="less" fba:value="999999" />
					<fba:constraint fba:reaction="R_PMPK" fba:operation="greater" fba:value="0" />
					<fba:constraint fba:reaction="R_PMPK" fba:operation="less" fba:value="999999" />
					<fba:constraint fba:reaction="R_PNTK" fba:operation="greater" fba:value="0" />
					<fba:constraint fba:reaction="R_PNTK" fba:operation="less" fba:value="999999" />
					<fba:constraint fba:reaction="R_PNTOt4pp" fba:operation="greater" fba:value="0" />
					<fba:constraint fba:reaction="R_PNTOt4pp" fba:operation="less" fba:value="999999" />
					<fba:constraint fba:reaction="R_PNTOtex" fba:operation="greater" fba:value="-999999" />
					<fba:constraint fba:reaction="R_PNTOtex" fba:operation="less" fba:value="999999" />
					<fba:constraint fba:reaction="R_POX" fba:operation="greater" fba:value="0" />
					<fba:constraint fba:reaction="R_POX" fba:operation="less" fba:value="999999" />
					<fba:constraint fba:reaction="R_PPA" fba:operation="greater" fba:value="0" />
					<fba:constraint fba:reaction="R_PPA" fba:operation="less" fba:value="999999" />
					<fba:constraint fba:reaction="R_PPA2" fba:operation="greater" fba:value="0" />
					<fba:constraint fba:reaction="R_PPA2" fba:operation="less" fba:value="999999" />
					<fba:constraint fba:reaction="R_PPAKr" fba:operation="greater" fba:value="-999999" />
					<fba:constraint fba:reaction="R_PPAKr" fba:operation="less" fba:value="999999" />
					<fba:constraint fba:reaction="R_PPALtex" fba:operation="greater" fba:value="-999999" />
					<fba:constraint fba:reaction="R_PPALtex" fba:operation="less" fba:value="999999" />
					<fba:constraint fba:reaction="R_PPALtpp" fba:operation="greater" fba:value="-999999" />
					<fba:constraint fba:reaction="R_PPALtpp" fba:operation="less" fba:value="999999" />
					<fba:constraint fba:reaction="R_PPAt4pp" fba:operation="greater" fba:value="0" />
					<fba:constraint fba:reaction="R_PPAt4pp" fba:operation="less" fba:value="999999" />
					<fba:constraint fba:reaction="R_PPAtex" fba:operation="greater" fba:value="-999999" />
					<fba:constraint fba:reaction="R_PPAtex" fba:operation="less" fba:value="999999" />
					<fba:constraint fba:reaction="R_PPBNGS" fba:operation="greater" fba:value="0" />
					<fba:constraint fba:reaction="R_PPBNGS" fba:operation="less" fba:value="999999" />
					<fba:constraint fba:reaction="R_PPC" fba:operation="greater" fba:value="0" />
					<fba:constraint fba:reaction="R_PPC" fba:operation="less" fba:value="999999" />
					<fba:constraint fba:reaction="R_PPCDC" fba:operation="greater" fba:value="0" />
					<fba:constraint fba:reaction="R_PPCDC" fba:operation="less" fba:value="999999" />
					<fba:constraint fba:reaction="R_PPCK" fba:operation="greater" fba:value="0" />
					<fba:constraint fba:reaction="R_PPCK" fba:operation="less" fba:value="999999" />
					<fba:constraint fba:reaction="R_PPCSCT" fba:operation="greater" fba:value="0" />
					<fba:constraint fba:reaction="R_PPCSCT" fba:operation="less" fba:value="999999" />
					<fba:constraint fba:reaction="R_PPGPPDP" fba:operation="greater" fba:value="0" />
					<fba:constraint fba:reaction="R_PPGPPDP" fba:operation="less" fba:value="999999" />
					<fba:constraint fba:reaction="R_PPK2r" fba:operation="greater" fba:value="-999999" />
					<fba:constraint fba:reaction="R_PPK2r" fba:operation="less" fba:value="999999" />
					<fba:constraint fba:reaction="R_PPKr" fba:operation="greater" fba:value="-999999" />
					<fba:constraint fba:reaction="R_PPKr" fba:operation="less" fba:value="999999" />
					<fba:constraint fba:reaction="R_PPM" fba:operation="greater" fba:value="-999999" />
					<fba:constraint fba:reaction="R_PPM" fba:operation="less" fba:value="999999" />
					<fba:constraint fba:reaction="R_PPM2" fba:operation="greater" fba:value="-999999" />
					<fba:constraint fba:reaction="R_PPM2" fba:operation="less" fba:value="999999" />
					<fba:constraint fba:reaction="R_PPNCL2" fba:operation="greater" fba:value="0" />
					<fba:constraint fba:reaction="R_PPNCL2" fba:operation="less" fba:value="999999" />
					<fba:constraint fba:reaction="R_PPND" fba:operation="greater" fba:value="0" />
					<fba:constraint fba:reaction="R_PPND" fba:operation="less" fba:value="999999" />
					<fba:constraint fba:reaction="R_PPNDH" fba:operation="greater" fba:value="0" />
					<fba:constraint fba:reaction="R_PPNDH" fba:operation="less" fba:value="999999" />
					<fba:constraint fba:reaction="R_PPPGO" fba:operation="greater" fba:value="0" />
					<fba:constraint fba:reaction="R_PPPGO" fba:operation="less" fba:value="999999" />
					<fba:constraint fba:reaction="R_PPPGO3" fba:operation="greater" fba:value="0" />
					<fba:constraint fba:reaction="R_PPPGO3" fba:operation="less" fba:value="999999" />
					<fba:constraint fba:reaction="R_PPPNDO" fba:operation="greater" fba:value="0" />
					<fba:constraint fba:reaction="R_PPPNDO" fba:operation="less" fba:value="999999" />
					<fba:constraint fba:reaction="R_PPPNt2rpp" fba:operation="greater" fba:value="-999999" />
					<fba:constraint fba:reaction="R_PPPNt2rpp" fba:operation="less" fba:value="999999" />
					<fba:constraint fba:reaction="R_PPPNtex" fba:operation="greater" fba:value="-999999" />
					<fba:constraint fba:reaction="R_PPPNtex" fba:operation="less" fba:value="999999" />
					<fba:constraint fba:reaction="R_PPS" fba:operation="greater" fba:value="0" />
					<fba:constraint fba:reaction="R_PPS" fba:operation="less" fba:value="999999" />
					<fba:constraint fba:reaction="R_PPTHpp" fba:operation="greater" fba:value="0" />
					<fba:constraint fba:reaction="R_PPTHpp" fba:operation="less" fba:value="999999" />
					<fba:constraint fba:reaction="R_PPTtex" fba:operation="greater" fba:value="-999999" />
					<fba:constraint fba:reaction="R_PPTtex" fba:operation="less" fba:value="999999" />
					<fba:constraint fba:reaction="R_PRAGSr" fba:operation="greater" fba:value="-999999" />
					<fba:constraint fba:reaction="R_PRAGSr" fba:operation="less" fba:value="999999" />
					<fba:constraint fba:reaction="R_PRAIS" fba:operation="greater" fba:value="0" />
					<fba:constraint fba:reaction="R_PRAIS" fba:operation="less" fba:value="999999" />
					<fba:constraint fba:reaction="R_PRAIi" fba:operation="greater" fba:value="0" />
					<fba:constraint fba:reaction="R_PRAIi" fba:operation="less" fba:value="999999" />
					<fba:constraint fba:reaction="R_PRAMPC" fba:operation="greater" fba:value="0" />
					<fba:constraint fba:reaction="R_PRAMPC" fba:operation="less" fba:value="999999" />
					<fba:constraint fba:reaction="R_PRASCSi" fba:operation="greater" fba:value="0" />
					<fba:constraint fba:reaction="R_PRASCSi" fba:operation="less" fba:value="999999" />
					<fba:constraint fba:reaction="R_PRATPP" fba:operation="greater" fba:value="0" />
					<fba:constraint fba:reaction="R_PRATPP" fba:operation="less" fba:value="999999" />
					<fba:constraint fba:reaction="R_PRFGS" fba:operation="greater" fba:value="0" />
					<fba:constraint fba:reaction="R_PRFGS" fba:operation="less" fba:value="999999" />
					<fba:constraint fba:reaction="R_PRMICI" fba:operation="greater" fba:value="-999999" />
					<fba:constraint fba:reaction="R_PRMICI" fba:operation="less" fba:value="999999" />
					<fba:constraint fba:reaction="R_PROD2" fba:operation="greater" fba:value="0" />
					<fba:constraint fba:reaction="R_PROD2" fba:operation="less" fba:value="999999" />
					<fba:constraint fba:reaction="R_PROGLYabcpp" fba:operation="greater" fba:value="0" />
					<fba:constraint fba:reaction="R_PROGLYabcpp" fba:operation="less" fba:value="999999" />
					<fba:constraint fba:reaction="R_PROGLYtex" fba:operation="greater" fba:value="-999999" />
					<fba:constraint fba:reaction="R_PROGLYtex" fba:operation="less" fba:value="999999" />
					<fba:constraint fba:reaction="R_PROTRS" fba:operation="greater" fba:value="0" />
					<fba:constraint fba:reaction="R_PROTRS" fba:operation="less" fba:value="999999" />
					<fba:constraint fba:reaction="R_PROabcpp" fba:operation="greater" fba:value="0" />
					<fba:constraint fba:reaction="R_PROabcpp" fba:operation="less" fba:value="999999" />
					<fba:constraint fba:reaction="R_PROt2rpp" fba:operation="greater" fba:value="-999999" />
					<fba:constraint fba:reaction="R_PROt2rpp" fba:operation="less" fba:value="999999" />
					<fba:constraint fba:reaction="R_PROt4pp" fba:operation="greater" fba:value="0" />
					<fba:constraint fba:reaction="R_PROt4pp" fba:operation="less" fba:value="999999" />
					<fba:constraint fba:reaction="R_PROtex" fba:operation="greater" fba:value="-999999" />
					<fba:constraint fba:reaction="R_PROtex" fba:operation="less" fba:value="999999" />
					<fba:constraint fba:reaction="R_PRPPS" fba:operation="greater" fba:value="-999999" />
					<fba:constraint fba:reaction="R_PRPPS" fba:operation="less" fba:value="999999" />
					<fba:constraint fba:reaction="R_PSCLYSt2pp" fba:operation="greater" fba:value="0" />
					<fba:constraint fba:reaction="R_PSCLYSt2pp" fba:operation="less" fba:value="999999" />
					<fba:constraint fba:reaction="R_PSCLYStex" fba:operation="greater" fba:value="-999999" />
					<fba:constraint fba:reaction="R_PSCLYStex" fba:operation="less" fba:value="999999" />
					<fba:constraint fba:reaction="R_PSCVT" fba:operation="greater" fba:value="-999999" />
					<fba:constraint fba:reaction="R_PSCVT" fba:operation="less" fba:value="999999" />
					<fba:constraint fba:reaction="R_PSD120" fba:operation="greater" fba:value="0" />
					<fba:constraint fba:reaction="R_PSD120" fba:operation="less" fba:value="999999" />
					<fba:constraint fba:reaction="R_PSD140" fba:operation="greater" fba:value="0" />
					<fba:constraint fba:reaction="R_PSD140" fba:operation="less" fba:value="999999" />
					<fba:constraint fba:reaction="R_PSD141" fba:operation="greater" fba:value="0" />
					<fba:constraint fba:reaction="R_PSD141" fba:operation="less" fba:value="999999" />
					<fba:constraint fba:reaction="R_PSD160" fba:operation="greater" fba:value="0" />
					<fba:constraint fba:reaction="R_PSD160" fba:operation="less" fba:value="999999" />
					<fba:constraint fba:reaction="R_PSD161" fba:operation="greater" fba:value="0" />
					<fba:constraint fba:reaction="R_PSD161" fba:operation="less" fba:value="999999" />
					<fba:constraint fba:reaction="R_PSD180" fba:operation="greater" fba:value="0" />
					<fba:constraint fba:reaction="R_PSD180" fba:operation="less" fba:value="999999" />
					<fba:constraint fba:reaction="R_PSD181" fba:operation="greater" fba:value="0" />
					<fba:constraint fba:reaction="R_PSD181" fba:operation="less" fba:value="999999" />
					<fba:constraint fba:reaction="R_PSERT" fba:operation="greater" fba:value="0" />
					<fba:constraint fba:reaction="R_PSERT" fba:operation="less" fba:value="999999" />
					<fba:constraint fba:reaction="R_PSERtex" fba:operation="greater" fba:value="-999999" />
					<fba:constraint fba:reaction="R_PSERtex" fba:operation="less" fba:value="999999" />
					<fba:constraint fba:reaction="R_PSP_L" fba:operation="greater" fba:value="0" />
					<fba:constraint fba:reaction="R_PSP_L" fba:operation="less" fba:value="999999" />
					<fba:constraint fba:reaction="R_PSP_Lpp" fba:operation="greater" fba:value="0" />
					<fba:constraint fba:reaction="R_PSP_Lpp" fba:operation="less" fba:value="999999" />
					<fba:constraint fba:reaction="R_PSSA120" fba:operation="greater" fba:value="0" />
					<fba:constraint fba:reaction="R_PSSA120" fba:operation="less" fba:value="999999" />
					<fba:constraint fba:reaction="R_PSSA140" fba:operation="greater" fba:value="0" />
					<fba:constraint fba:reaction="R_PSSA140" fba:operation="less" fba:value="999999" />
					<fba:constraint fba:reaction="R_PSSA141" fba:operation="greater" fba:value="0" />
					<fba:constraint fba:reaction="R_PSSA141" fba:operation="less" fba:value="999999" />
					<fba:constraint fba:reaction="R_PSSA160" fba:operation="greater" fba:value="0" />
					<fba:constraint fba:reaction="R_PSSA160" fba:operation="less" fba:value="999999" />
					<fba:constraint fba:reaction="R_PSSA161" fba:operation="greater" fba:value="0" />
					<fba:constraint fba:reaction="R_PSSA161" fba:operation="less" fba:value="999999" />
					<fba:constraint fba:reaction="R_PSSA180" fba:operation="greater" fba:value="0" />
					<fba:constraint fba:reaction="R_PSSA180" fba:operation="less" fba:value="999999" />
					<fba:constraint fba:reaction="R_PSSA181" fba:operation="greater" fba:value="0" />
					<fba:constraint fba:reaction="R_PSSA181" fba:operation="less" fba:value="999999" />
					<fba:constraint fba:reaction="R_PTA2" fba:operation="greater" fba:value="0" />
					<fba:constraint fba:reaction="R_PTA2" fba:operation="less" fba:value="999999" />
					<fba:constraint fba:reaction="R_PTAr" fba:operation="greater" fba:value="-999999" />
					<fba:constraint fba:reaction="R_PTAr" fba:operation="less" fba:value="999999" />
					<fba:constraint fba:reaction="R_PTHRpp" fba:operation="greater" fba:value="0" />
					<fba:constraint fba:reaction="R_PTHRpp" fba:operation="less" fba:value="999999" />
					<fba:constraint fba:reaction="R_PTPATi" fba:operation="greater" fba:value="0" />
					<fba:constraint fba:reaction="R_PTPATi" fba:operation="less" fba:value="999999" />
					<fba:constraint fba:reaction="R_PTRCORNt7pp" fba:operation="greater" fba:value="-999999" />
					<fba:constraint fba:reaction="R_PTRCORNt7pp" fba:operation="less" fba:value="999999" />
					<fba:constraint fba:reaction="R_PTRCTA" fba:operation="greater" fba:value="0" />
					<fba:constraint fba:reaction="R_PTRCTA" fba:operation="less" fba:value="999999" />
					<fba:constraint fba:reaction="R_PTRCabcpp" fba:operation="greater" fba:value="0" />
					<fba:constraint fba:reaction="R_PTRCabcpp" fba:operation="less" fba:value="999999" />
					<fba:constraint fba:reaction="R_PTRCt2pp" fba:operation="greater" fba:value="0" />
					<fba:constraint fba:reaction="R_PTRCt2pp" fba:operation="less" fba:value="999999" />
					<fba:constraint fba:reaction="R_PTRCtex" fba:operation="greater" fba:value="-999999" />
					<fba:constraint fba:reaction="R_PTRCtex" fba:operation="less" fba:value="999999" />
					<fba:constraint fba:reaction="R_PUNP1" fba:operation="greater" fba:value="-999999" />
					<fba:constraint fba:reaction="R_PUNP1" fba:operation="less" fba:value="999999" />
					<fba:constraint fba:reaction="R_PUNP2" fba:operation="greater" fba:value="-999999" />
					<fba:constraint fba:reaction="R_PUNP2" fba:operation="less" fba:value="999999" />
					<fba:constraint fba:reaction="R_PUNP3" fba:operation="greater" fba:value="-999999" />
					<fba:constraint fba:reaction="R_PUNP3" fba:operation="less" fba:value="999999" />
					<fba:constraint fba:reaction="R_PUNP4" fba:operation="greater" fba:value="-999999" />
					<fba:constraint fba:reaction="R_PUNP4" fba:operation="less" fba:value="999999" />
					<fba:constraint fba:reaction="R_PUNP5" fba:operation="greater" fba:value="-999999" />
					<fba:constraint fba:reaction="R_PUNP5" fba:operation="less" fba:value="999999" />
					<fba:constraint fba:reaction="R_PUNP6" fba:operation="greater" fba:value="-999999" />
					<fba:constraint fba:reaction="R_PUNP6" fba:operation="less" fba:value="999999" />
					<fba:constraint fba:reaction="R_PUNP7" fba:operation="greater" fba:value="-999999" />
					<fba:constraint fba:reaction="R_PUNP7" fba:operation="less" fba:value="999999" />
					<fba:constraint fba:reaction="R_PYAM5PO" fba:operation="greater" fba:value="0" />
					<fba:constraint fba:reaction="R_PYAM5PO" fba:operation="less" fba:value="999999" />
					<fba:constraint fba:reaction="R_PYDAMK" fba:operation="greater" fba:value="0" />
					<fba:constraint fba:reaction="R_PYDAMK" fba:operation="less" fba:value="999999" />
					<fba:constraint fba:reaction="R_PYDXK" fba:operation="greater" fba:value="0" />
					<fba:constraint fba:reaction="R_PYDXK" fba:operation="less" fba:value="999999" />
					<fba:constraint fba:reaction="R_PYDXNK" fba:operation="greater" fba:value="0" />
					<fba:constraint fba:reaction="R_PYDXNK" fba:operation="less" fba:value="999999" />
					<fba:constraint fba:reaction="R_PYDXPP" fba:operation="greater" fba:value="0" />
					<fba:constraint fba:reaction="R_PYDXPP" fba:operation="less" fba:value="999999" />
					<fba:constraint fba:reaction="R_PYK" fba:operation="greater" fba:value="0" />
					<fba:constraint fba:reaction="R_PYK" fba:operation="less" fba:value="999999" />
					<fba:constraint fba:reaction="R_PYNP2r" fba:operation="greater" fba:value="-999999" />
					<fba:constraint fba:reaction="R_PYNP2r" fba:operation="less" fba:value="999999" />
					<fba:constraint fba:reaction="R_PYRt2rpp" fba:operation="greater" fba:value="-999999" />
					<fba:constraint fba:reaction="R_PYRt2rpp" fba:operation="less" fba:value="999999" />
					<fba:constraint fba:reaction="R_PYRtex" fba:operation="greater" fba:value="-999999" />
					<fba:constraint fba:reaction="R_PYRtex" fba:operation="less" fba:value="999999" />
					<fba:constraint fba:reaction="R_QMO2" fba:operation="greater" fba:value="0" />
					<fba:constraint fba:reaction="R_QMO2" fba:operation="less" fba:value="999999" />
					<fba:constraint fba:reaction="R_QMO3" fba:operation="greater" fba:value="0" />
					<fba:constraint fba:reaction="R_QMO3" fba:operation="less" fba:value="999999" />
					<fba:constraint fba:reaction="R_QULNS" fba:operation="greater" fba:value="0" />
					<fba:constraint fba:reaction="R_QULNS" fba:operation="less" fba:value="999999" />
					<fba:constraint fba:reaction="R_R15BPK" fba:operation="greater" fba:value="0" />
					<fba:constraint fba:reaction="R_R15BPK" fba:operation="less" fba:value="999999" />
					<fba:constraint fba:reaction="R_R1PK" fba:operation="greater" fba:value="0" />
					<fba:constraint fba:reaction="R_R1PK" fba:operation="less" fba:value="999999" />
					<fba:constraint fba:reaction="R_R5PP" fba:operation="greater" fba:value="0" />
					<fba:constraint fba:reaction="R_R5PP" fba:operation="less" fba:value="999999" />
					<fba:constraint fba:reaction="R_R5PPpp" fba:operation="greater" fba:value="0" />
					<fba:constraint fba:reaction="R_R5PPpp" fba:operation="less" fba:value="999999" />
					<fba:constraint fba:reaction="R_R5Ptex" fba:operation="greater" fba:value="-999999" />
					<fba:constraint fba:reaction="R_R5Ptex" fba:operation="less" fba:value="999999" />
					<fba:constraint fba:reaction="R_RBFK" fba:operation="greater" fba:value="0" />
					<fba:constraint fba:reaction="R_RBFK" fba:operation="less" fba:value="999999" />
					<fba:constraint fba:reaction="R_RBFSa" fba:operation="greater" fba:value="0" />
					<fba:constraint fba:reaction="R_RBFSa" fba:operation="less" fba:value="999999" />
					<fba:constraint fba:reaction="R_RBFSb" fba:operation="greater" fba:value="0" />
					<fba:constraint fba:reaction="R_RBFSb" fba:operation="less" fba:value="999999" />
					<fba:constraint fba:reaction="R_RBK" fba:operation="greater" fba:value="0" />
					<fba:constraint fba:reaction="R_RBK" fba:operation="less" fba:value="999999" />
					<fba:constraint fba:reaction="R_RBK_L1" fba:operation="greater" fba:value="0" />
					<fba:constraint fba:reaction="R_RBK_L1" fba:operation="less" fba:value="999999" />
					<fba:constraint fba:reaction="R_RBP4E" fba:operation="greater" fba:value="-999999" />
					<fba:constraint fba:reaction="R_RBP4E" fba:operation="less" fba:value="999999" />
					<fba:constraint fba:reaction="R_RHAT1" fba:operation="greater" fba:value="0" />
					<fba:constraint fba:reaction="R_RHAT1" fba:operation="less" fba:value="999999" />
					<fba:constraint fba:reaction="R_RHCCE" fba:operation="greater" fba:value="0" />
					<fba:constraint fba:reaction="R_RHCCE" fba:operation="less" fba:value="999999" />
					<fba:constraint fba:reaction="R_RIBabcpp" fba:operation="greater" fba:value="0" />
					<fba:constraint fba:reaction="R_RIBabcpp" fba:operation="less" fba:value="999999" />
					<fba:constraint fba:reaction="R_RIBtex" fba:operation="greater" fba:value="-999999" />
					<fba:constraint fba:reaction="R_RIBtex" fba:operation="less" fba:value="999999" />
					<fba:constraint fba:reaction="R_RMI" fba:operation="greater" fba:value="-999999" />
					<fba:constraint fba:reaction="R_RMI" fba:operation="less" fba:value="999999" />
					<fba:constraint fba:reaction="R_RMK" fba:operation="greater" fba:value="0" />
					<fba:constraint fba:reaction="R_RMK" fba:operation="less" fba:value="999999" />
					<fba:constraint fba:reaction="R_RMNtex" fba:operation="greater" fba:value="-999999" />
					<fba:constraint fba:reaction="R_RMNtex" fba:operation="less" fba:value="999999" />
					<fba:constraint fba:reaction="R_RMNtpp" fba:operation="greater" fba:value="0" />
					<fba:constraint fba:reaction="R_RMNtpp" fba:operation="less" fba:value="999999" />
					<fba:constraint fba:reaction="R_RMPA" fba:operation="greater" fba:value="-999999" />
					<fba:constraint fba:reaction="R_RMPA" fba:operation="less" fba:value="999999" />
					<fba:constraint fba:reaction="R_RNDR1" fba:operation="greater" fba:value="0" />
					<fba:constraint fba:reaction="R_RNDR1" fba:operation="less" fba:value="999999" />
					<fba:constraint fba:reaction="R_RNDR1b" fba:operation="greater" fba:value="0" />
					<fba:constraint fba:reaction="R_RNDR1b" fba:operation="less" fba:value="999999" />
					<fba:constraint fba:reaction="R_RNDR2" fba:operation="greater" fba:value="0" />
					<fba:constraint fba:reaction="R_RNDR2" fba:operation="less" fba:value="999999" />
					<fba:constraint fba:reaction="R_RNDR2b" fba:operation="greater" fba:value="0" />
					<fba:constraint fba:reaction="R_RNDR2b" fba:operation="less" fba:value="999999" />
					<fba:constraint fba:reaction="R_RNDR3" fba:operation="greater" fba:value="0" />
					<fba:constraint fba:reaction="R_RNDR3" fba:operation="less" fba:value="999999" />
					<fba:constraint fba:reaction="R_RNDR3b" fba:operation="greater" fba:value="0" />
					<fba:constraint fba:reaction="R_RNDR3b" fba:operation="less" fba:value="999999" />
					<fba:constraint fba:reaction="R_RNDR4" fba:operation="greater" fba:value="0" />
					<fba:constraint fba:reaction="R_RNDR4" fba:operation="less" fba:value="999999" />
					<fba:constraint fba:reaction="R_RNDR4b" fba:operation="greater" fba:value="0" />
					<fba:constraint fba:reaction="R_RNDR4b" fba:operation="less" fba:value="999999" />
					<fba:constraint fba:reaction="R_RNTR1c" fba:operation="greater" fba:value="0" />
					<fba:constraint fba:reaction="R_RNTR1c" fba:operation="less" fba:value="999999" />
					<fba:constraint fba:reaction="R_RNTR2c" fba:operation="greater" fba:value="0" />
					<fba:constraint fba:reaction="R_RNTR2c" fba:operation="less" fba:value="999999" />
					<fba:constraint fba:reaction="R_RNTR3c" fba:operation="greater" fba:value="0" />
					<fba:constraint fba:reaction="R_RNTR3c" fba:operation="less" fba:value="999999" />
					<fba:constraint fba:reaction="R_RNTR4c" fba:operation="greater" fba:value="0" />
					<fba:constraint fba:reaction="R_RNTR4c" fba:operation="less" fba:value="999999" />
					<fba:constraint fba:reaction="R_RPE" fba:operation="greater" fba:value="-999999" />
					<fba:constraint fba:reaction="R_RPE" fba:operation="less" fba:value="999999" />
					<fba:constraint fba:reaction="R_RPI" fba:operation="greater" fba:value="-999999" />
					<fba:constraint fba:reaction="R_RPI" fba:operation="less" fba:value="999999" />
					<fba:constraint fba:reaction="R_RZ5PP" fba:operation="greater" fba:value="0" />
					<fba:constraint fba:reaction="R_RZ5PP" fba:operation="less" fba:value="999999" />
					<fba:constraint fba:reaction="R_S7PI" fba:operation="greater" fba:value="0" />
					<fba:constraint fba:reaction="R_S7PI" fba:operation="less" fba:value="999999" />
					<fba:constraint fba:reaction="R_SADH" fba:operation="greater" fba:value="0" />
					<fba:constraint fba:reaction="R_SADH" fba:operation="less" fba:value="999999" />
					<fba:constraint fba:reaction="R_SADT2" fba:operation="greater" fba:value="0" />
					<fba:constraint fba:reaction="R_SADT2" fba:operation="less" fba:value="999999" />
					<fba:constraint fba:reaction="R_SARCOX" fba:operation="greater" fba:value="0" />
					<fba:constraint fba:reaction="R_SARCOX" fba:operation="less" fba:value="999999" />
					<fba:constraint fba:reaction="R_SBTPD" fba:operation="greater" fba:value="-999999" />
					<fba:constraint fba:reaction="R_SBTPD" fba:operation="less" fba:value="999999" />
					<fba:constraint fba:reaction="R_SBTptspp" fba:operation="greater" fba:value="0" />
					<fba:constraint fba:reaction="R_SBTptspp" fba:operation="less" fba:value="999999" />
					<fba:constraint fba:reaction="R_SBTtex" fba:operation="greater" fba:value="-999999" />
					<fba:constraint fba:reaction="R_SBTtex" fba:operation="less" fba:value="999999" />
					<fba:constraint fba:reaction="R_SDPDS" fba:operation="greater" fba:value="0" />
					<fba:constraint fba:reaction="R_SDPDS" fba:operation="less" fba:value="999999" />
					<fba:constraint fba:reaction="R_SDPTA" fba:operation="greater" fba:value="-999999" />
					<fba:constraint fba:reaction="R_SDPTA" fba:operation="less" fba:value="999999" />
					<fba:constraint fba:reaction="R_SELCYSS" fba:operation="greater" fba:value="0" />
					<fba:constraint fba:reaction="R_SELCYSS" fba:operation="less" fba:value="999999" />
					<fba:constraint fba:reaction="R_SELNPS" fba:operation="greater" fba:value="0" />
					<fba:constraint fba:reaction="R_SELNPS" fba:operation="less" fba:value="999999" />
					<fba:constraint fba:reaction="R_SERASr" fba:operation="greater" fba:value="-999999" />
					<fba:constraint fba:reaction="R_SERASr" fba:operation="less" fba:value="999999" />
					<fba:constraint fba:reaction="R_SERAT" fba:operation="greater" fba:value="-999999" />
					<fba:constraint fba:reaction="R_SERAT" fba:operation="less" fba:value="999999" />
					<fba:constraint fba:reaction="R_SERD_D" fba:operation="greater" fba:value="0" />
					<fba:constraint fba:reaction="R_SERD_D" fba:operation="less" fba:value="999999" />
					<fba:constraint fba:reaction="R_SERD_L" fba:operation="greater" fba:value="0" />
					<fba:constraint fba:reaction="R_SERD_L" fba:operation="less" fba:value="999999" />
					<fba:constraint fba:reaction="R_SERTRS" fba:operation="greater" fba:value="0" />
					<fba:constraint fba:reaction="R_SERTRS" fba:operation="less" fba:value="999999" />
					<fba:constraint fba:reaction="R_SERTRS2" fba:operation="greater" fba:value="0" />
					<fba:constraint fba:reaction="R_SERTRS2" fba:operation="less" fba:value="999999" />
					<fba:constraint fba:reaction="R_SERt2rpp" fba:operation="greater" fba:value="-999999" />
					<fba:constraint fba:reaction="R_SERt2rpp" fba:operation="less" fba:value="999999" />
					<fba:constraint fba:reaction="R_SERt4pp" fba:operation="greater" fba:value="0" />
					<fba:constraint fba:reaction="R_SERt4pp" fba:operation="less" fba:value="999999" />
					<fba:constraint fba:reaction="R_SERtex" fba:operation="greater" fba:value="-999999" />
					<fba:constraint fba:reaction="R_SERtex" fba:operation="less" fba:value="999999" />
					<fba:constraint fba:reaction="R_SFGTHi" fba:operation="greater" fba:value="0" />
					<fba:constraint fba:reaction="R_SFGTHi" fba:operation="less" fba:value="999999" />
					<fba:constraint fba:reaction="R_SGDS" fba:operation="greater" fba:value="0" />
					<fba:constraint fba:reaction="R_SGDS" fba:operation="less" fba:value="999999" />
					<fba:constraint fba:reaction="R_SGSAD" fba:operation="greater" fba:value="0" />
					<fba:constraint fba:reaction="R_SGSAD" fba:operation="less" fba:value="999999" />
					<fba:constraint fba:reaction="R_SHCHCS2" fba:operation="greater" fba:value="0" />
					<fba:constraint fba:reaction="R_SHCHCS2" fba:operation="less" fba:value="999999" />
					<fba:constraint fba:reaction="R_SHCHD2" fba:operation="greater" fba:value="0" />
					<fba:constraint fba:reaction="R_SHCHD2" fba:operation="less" fba:value="999999" />
					<fba:constraint fba:reaction="R_SHCHF" fba:operation="greater" fba:value="0" />
					<fba:constraint fba:reaction="R_SHCHF" fba:operation="less" fba:value="999999" />
					<fba:constraint fba:reaction="R_SHK3Dr" fba:operation="greater" fba:value="-999999" />
					<fba:constraint fba:reaction="R_SHK3Dr" fba:operation="less" fba:value="999999" />
					<fba:constraint fba:reaction="R_SHKK" fba:operation="greater" fba:value="0" />
					<fba:constraint fba:reaction="R_SHKK" fba:operation="less" fba:value="999999" />
					<fba:constraint fba:reaction="R_SHSL1" fba:operation="greater" fba:value="0" />
					<fba:constraint fba:reaction="R_SHSL1" fba:operation="less" fba:value="999999" />
					<fba:constraint fba:reaction="R_SKMt2pp" fba:operation="greater" fba:value="0" />
					<fba:constraint fba:reaction="R_SKMt2pp" fba:operation="less" fba:value="999999" />
					<fba:constraint fba:reaction="R_SKMtex" fba:operation="greater" fba:value="-999999" />
					<fba:constraint fba:reaction="R_SKMtex" fba:operation="less" fba:value="999999" />
					<fba:constraint fba:reaction="R_SO2tex" fba:operation="greater" fba:value="-999999" />
					<fba:constraint fba:reaction="R_SO2tex" fba:operation="less" fba:value="999999" />
					<fba:constraint fba:reaction="R_SO2tpp" fba:operation="greater" fba:value="-999999" />
					<fba:constraint fba:reaction="R_SO2tpp" fba:operation="less" fba:value="999999" />
					<fba:constraint fba:reaction="R_SO3tex" fba:operation="greater" fba:value="-999999" />
					<fba:constraint fba:reaction="R_SO3tex" fba:operation="less" fba:value="999999" />
					<fba:constraint fba:reaction="R_SO4tex" fba:operation="greater" fba:value="-999999" />
					<fba:constraint fba:reaction="R_SO4tex" fba:operation="less" fba:value="999999" />
					<fba:constraint fba:reaction="R_SOTA" fba:operation="greater" fba:value="0" />
					<fba:constraint fba:reaction="R_SOTA" fba:operation="less" fba:value="999999" />
					<fba:constraint fba:reaction="R_SPMDAT1" fba:operation="greater" fba:value="0" />
					<fba:constraint fba:reaction="R_SPMDAT1" fba:operation="less" fba:value="999999" />
					<fba:constraint fba:reaction="R_SPMDAT2" fba:operation="greater" fba:value="0" />
					<fba:constraint fba:reaction="R_SPMDAT2" fba:operation="less" fba:value="999999" />
					<fba:constraint fba:reaction="R_SPMDabcpp" fba:operation="greater" fba:value="0" />
					<fba:constraint fba:reaction="R_SPMDabcpp" fba:operation="less" fba:value="999999" />
					<fba:constraint fba:reaction="R_SPMDtex" fba:operation="greater" fba:value="-999999" />
					<fba:constraint fba:reaction="R_SPMDtex" fba:operation="less" fba:value="999999" />
					<fba:constraint fba:reaction="R_SPMS" fba:operation="greater" fba:value="0" />
					<fba:constraint fba:reaction="R_SPMS" fba:operation="less" fba:value="999999" />
					<fba:constraint fba:reaction="R_SPODM" fba:operation="greater" fba:value="0" />
					<fba:constraint fba:reaction="R_SPODM" fba:operation="less" fba:value="0" />
					<fba:constraint fba:reaction="R_SPODMpp" fba:operation="greater" fba:value="0" />
					<fba:constraint fba:reaction="R_SPODMpp" fba:operation="less" fba:value="0" />
					<fba:constraint fba:reaction="R_SSALx" fba:operation="greater" fba:value="0" />
					<fba:constraint fba:reaction="R_SSALx" fba:operation="less" fba:value="999999" />
					<fba:constraint fba:reaction="R_SSALy" fba:operation="greater" fba:value="0" />
					<fba:constraint fba:reaction="R_SSALy" fba:operation="less" fba:value="999999" />
					<fba:constraint fba:reaction="R_SUCBZL" fba:operation="greater" fba:value="0" />
					<fba:constraint fba:reaction="R_SUCBZL" fba:operation="less" fba:value="999999" />
					<fba:constraint fba:reaction="R_SUCBZS" fba:operation="greater" fba:value="0" />
					<fba:constraint fba:reaction="R_SUCBZS" fba:operation="less" fba:value="999999" />
					<fba:constraint fba:reaction="R_SUCCt2_2pp" fba:operation="greater" fba:value="0" />
					<fba:constraint fba:reaction="R_SUCCt2_2pp" fba:operation="less" fba:value="999999" />
					<fba:constraint fba:reaction="R_SUCCt2_3pp" fba:operation="greater" fba:value="0" />
					<fba:constraint fba:reaction="R_SUCCt2_3pp" fba:operation="less" fba:value="999999" />
					<fba:constraint fba:reaction="R_SUCCt3pp" fba:operation="greater" fba:value="0" />
					<fba:constraint fba:reaction="R_SUCCt3pp" fba:operation="less" fba:value="999999" />
					<fba:constraint fba:reaction="R_SUCCtex" fba:operation="greater" fba:value="-999999" />
					<fba:constraint fba:reaction="R_SUCCtex" fba:operation="less" fba:value="999999" />
					<fba:constraint fba:reaction="R_SUCDi" fba:operation="greater" fba:value="0" />
					<fba:constraint fba:reaction="R_SUCDi" fba:operation="less" fba:value="999999" />
					<fba:constraint fba:reaction="R_SUCFUMtpp" fba:operation="greater" fba:value="-999999" />
					<fba:constraint fba:reaction="R_SUCFUMtpp" fba:operation="less" fba:value="999999" />
					<fba:constraint fba:reaction="R_SUCOAS" fba:operation="greater" fba:value="-999999" />
					<fba:constraint fba:reaction="R_SUCOAS" fba:operation="less" fba:value="999999" />
					<fba:constraint fba:reaction="R_SUCRtex" fba:operation="greater" fba:value="-999999" />
					<fba:constraint fba:reaction="R_SUCRtex" fba:operation="less" fba:value="999999" />
					<fba:constraint fba:reaction="R_SUCptspp" fba:operation="greater" fba:value="0" />
					<fba:constraint fba:reaction="R_SUCptspp" fba:operation="less" fba:value="999999" />
					<fba:constraint fba:reaction="R_SULFACabcpp" fba:operation="greater" fba:value="0" />
					<fba:constraint fba:reaction="R_SULFACabcpp" fba:operation="less" fba:value="999999" />
					<fba:constraint fba:reaction="R_SULFACtex" fba:operation="greater" fba:value="-999999" />
					<fba:constraint fba:reaction="R_SULFACtex" fba:operation="less" fba:value="999999" />
					<fba:constraint fba:reaction="R_SULRi" fba:operation="greater" fba:value="0" />
					<fba:constraint fba:reaction="R_SULRi" fba:operation="less" fba:value="999999" />
					<fba:constraint fba:reaction="R_SULabcpp" fba:operation="greater" fba:value="0" />
					<fba:constraint fba:reaction="R_SULabcpp" fba:operation="less" fba:value="999999" />
					<fba:constraint fba:reaction="R_T2DECAI" fba:operation="greater" fba:value="-999999" />
					<fba:constraint fba:reaction="R_T2DECAI" fba:operation="less" fba:value="999999" />
					<fba:constraint fba:reaction="R_TAGURr" fba:operation="greater" fba:value="-999999" />
					<fba:constraint fba:reaction="R_TAGURr" fba:operation="less" fba:value="999999" />
					<fba:constraint fba:reaction="R_TALA" fba:operation="greater" fba:value="-999999" />
					<fba:constraint fba:reaction="R_TALA" fba:operation="less" fba:value="999999" />
					<fba:constraint fba:reaction="R_TARTD" fba:operation="greater" fba:value="0" />
					<fba:constraint fba:reaction="R_TARTD" fba:operation="less" fba:value="999999" />
					<fba:constraint fba:reaction="R_TARTRt7pp" fba:operation="greater" fba:value="-999999" />
					<fba:constraint fba:reaction="R_TARTRt7pp" fba:operation="less" fba:value="999999" />
					<fba:constraint fba:reaction="R_TARTRtex" fba:operation="greater" fba:value="-999999" />
					<fba:constraint fba:reaction="R_TARTRtex" fba:operation="less" fba:value="999999" />
					<fba:constraint fba:reaction="R_TAUDO" fba:operation="greater" fba:value="0" />
					<fba:constraint fba:reaction="R_TAUDO" fba:operation="less" fba:value="999999" />
					<fba:constraint fba:reaction="R_TAURabcpp" fba:operation="greater" fba:value="0" />
					<fba:constraint fba:reaction="R_TAURabcpp" fba:operation="less" fba:value="999999" />
					<fba:constraint fba:reaction="R_TAURtex" fba:operation="greater" fba:value="-999999" />
					<fba:constraint fba:reaction="R_TAURtex" fba:operation="less" fba:value="999999" />
					<fba:constraint fba:reaction="R_TCYNTtex" fba:operation="greater" fba:value="-999999" />
					<fba:constraint fba:reaction="R_TCYNTtex" fba:operation="less" fba:value="999999" />
					<fba:constraint fba:reaction="R_TDECOAI" fba:operation="greater" fba:value="0" />
					<fba:constraint fba:reaction="R_TDECOAI" fba:operation="less" fba:value="999999" />
					<fba:constraint fba:reaction="R_TDP" fba:operation="greater" fba:value="0" />
					<fba:constraint fba:reaction="R_TDP" fba:operation="less" fba:value="999999" />
					<fba:constraint fba:reaction="R_TDPADGAT" fba:operation="greater" fba:value="0" />
					<fba:constraint fba:reaction="R_TDPADGAT" fba:operation="less" fba:value="999999" />
					<fba:constraint fba:reaction="R_TDPAGTA" fba:operation="greater" fba:value="0" />
					<fba:constraint fba:reaction="R_TDPAGTA" fba:operation="less" fba:value="999999" />
					<fba:constraint fba:reaction="R_TDPDRE" fba:operation="greater" fba:value="0" />
					<fba:constraint fba:reaction="R_TDPDRE" fba:operation="less" fba:value="999999" />
					<fba:constraint fba:reaction="R_TDPDRR" fba:operation="greater" fba:value="0" />
					<fba:constraint fba:reaction="R_TDPDRR" fba:operation="less" fba:value="999999" />
					<fba:constraint fba:reaction="R_TDPGDH" fba:operation="greater" fba:value="0" />
					<fba:constraint fba:reaction="R_TDPGDH" fba:operation="less" fba:value="999999" />
					<fba:constraint fba:reaction="R_TDSK" fba:operation="greater" fba:value="0" />
					<fba:constraint fba:reaction="R_TDSK" fba:operation="less" fba:value="999999" />
					<fba:constraint fba:reaction="R_TDSR1" fba:operation="greater" fba:value="0" />
					<fba:constraint fba:reaction="R_TDSR1" fba:operation="less" fba:value="999999" />
					<fba:constraint fba:reaction="R_TDSR2" fba:operation="greater" fba:value="0" />
					<fba:constraint fba:reaction="R_TDSR2" fba:operation="less" fba:value="999999" />
					<fba:constraint fba:reaction="R_TGBPA" fba:operation="greater" fba:value="-999999" />
					<fba:constraint fba:reaction="R_TGBPA" fba:operation="less" fba:value="999999" />
					<fba:constraint fba:reaction="R_THD2pp" fba:operation="greater" fba:value="0" />
					<fba:constraint fba:reaction="R_THD2pp" fba:operation="less" fba:value="999999" />
					<fba:constraint fba:reaction="R_THDPS" fba:operation="greater" fba:value="0" />
					<fba:constraint fba:reaction="R_THDPS" fba:operation="less" fba:value="999999" />
					<fba:constraint fba:reaction="R_THIORDXi" fba:operation="greater" fba:value="0" />
					<fba:constraint fba:reaction="R_THIORDXi" fba:operation="less" fba:value="999999" />
					<fba:constraint fba:reaction="R_THMDt2rpp" fba:operation="greater" fba:value="-999999" />
					<fba:constraint fba:reaction="R_THMDt2rpp" fba:operation="less" fba:value="999999" />
					<fba:constraint fba:reaction="R_THMDtex" fba:operation="greater" fba:value="-999999" />
					<fba:constraint fba:reaction="R_THMDtex" fba:operation="less" fba:value="999999" />
					<fba:constraint fba:reaction="R_THMabcpp" fba:operation="greater" fba:value="0" />
					<fba:constraint fba:reaction="R_THMabcpp" fba:operation="less" fba:value="999999" />
					<fba:constraint fba:reaction="R_THMtex" fba:operation="greater" fba:value="-999999" />
					<fba:constraint fba:reaction="R_THMtex" fba:operation="less" fba:value="999999" />
					<fba:constraint fba:reaction="R_THRA2i" fba:operation="greater" fba:value="0" />
					<fba:constraint fba:reaction="R_THRA2i" fba:operation="less" fba:value="999999" />
					<fba:constraint fba:reaction="R_THRAi" fba:operation="greater" fba:value="0" />
					<fba:constraint fba:reaction="R_THRAi" fba:operation="less" fba:value="999999" />
					<fba:constraint fba:reaction="R_THRD" fba:operation="greater" fba:value="0" />
					<fba:constraint fba:reaction="R_THRD" fba:operation="less" fba:value="999999" />
					<fba:constraint fba:reaction="R_THRD_L" fba:operation="greater" fba:value="0" />
					<fba:constraint fba:reaction="R_THRD_L" fba:operation="less" fba:value="999999" />
					<fba:constraint fba:reaction="R_THRPtex" fba:operation="greater" fba:value="-999999" />
					<fba:constraint fba:reaction="R_THRPtex" fba:operation="less" fba:value="999999" />
					<fba:constraint fba:reaction="R_THRS" fba:operation="greater" fba:value="0" />
					<fba:constraint fba:reaction="R_THRS" fba:operation="less" fba:value="999999" />
					<fba:constraint fba:reaction="R_THRTRS" fba:operation="greater" fba:value="0" />
					<fba:constraint fba:reaction="R_THRTRS" fba:operation="less" fba:value="999999" />
					<fba:constraint fba:reaction="R_THRabcpp" fba:operation="greater" fba:value="0" />
					<fba:constraint fba:reaction="R_THRabcpp" fba:operation="less" fba:value="999999" />
					<fba:constraint fba:reaction="R_THRt2pp" fba:operation="greater" fba:value="0" />
					<fba:constraint fba:reaction="R_THRt2pp" fba:operation="less" fba:value="999999" />
					<fba:constraint fba:reaction="R_THRt2rpp" fba:operation="greater" fba:value="-999999" />
					<fba:constraint fba:reaction="R_THRt2rpp" fba:operation="less" fba:value="999999" />
					<fba:constraint fba:reaction="R_THRt4pp" fba:operation="greater" fba:value="0" />
					<fba:constraint fba:reaction="R_THRt4pp" fba:operation="less" fba:value="999999" />
					<fba:constraint fba:reaction="R_THRtex" fba:operation="greater" fba:value="-999999" />
					<fba:constraint fba:reaction="R_THRtex" fba:operation="less" fba:value="999999" />
					<fba:constraint fba:reaction="R_THYMt3pp" fba:operation="greater" fba:value="0" />
					<fba:constraint fba:reaction="R_THYMt3pp" fba:operation="less" fba:value="999999" />
					<fba:constraint fba:reaction="R_THYMtex" fba:operation="greater" fba:value="-999999" />
					<fba:constraint fba:reaction="R_THYMtex" fba:operation="less" fba:value="999999" />
					<fba:constraint fba:reaction="R_THZPSN" fba:operation="greater" fba:value="0" />
					<fba:constraint fba:reaction="R_THZPSN" fba:operation="less" fba:value="999999" />
					<fba:constraint fba:reaction="R_TKT1" fba:operation="greater" fba:value="-999999" />
[truncated: 2,732,510 more chars]
