# Supplementary material for: Interplay between Constraints, Objectives, and Optimality for Genome-Scale Stoichiometric Models
Source: PLoS Comput Biol. 2015 Apr 7;11(4):e1004166. doi: 10.1371/journal.pcbi.1004166 (PMC4388735; doi:10.1371/journal.pcbi.1004166)
Supplement: S1 Dataset — (ZIP) [file pcbi.1004166.s001.zip › toy_model_maarleveld2014.l3.xml]

<?xml version="1.0" encoding="utf-8"?>
<!-- Created with PySCeS CBM (0.7.0) on Mon, 01 Sep 2014 11:32:21 by timo -->
<sbml xmlns="http://www.sbml.org/sbml/level3/version1/core" xmlns:fbc="http://www.sbml.org/sbml/level3/version1/fbc/version1" xmlns:html="http://www.w3.org/1999/xhtml" level="3" version="1" fbc:required="false">
  <model metaid="meta_Toy_model_Maarleveld_2014" id="Toy_model_Maarleveld_2014">
    <notes>
      <html:p>
        <html:br/>
        <html:span size="small">Model &quot;<html:strong>Toy model Maarleveld 2014</html:strong>&quot; (CBMPY_CB_MODEL) generated with <html:a href="http://pysces.sourceforge.net">PySCeS CBM</html:a> (0.7.0) on Mon, 01 Sep 2014 11:32:21.</html:span>
    </html:p>
  </notes>
  <listOfUnitDefinitions>
    <unitDefinition id="substance" name="substance">
      <listOfUnits>
        <unit kind="mole" exponent="1" scale="0" multiplier="1"/>
      </listOfUnits>
    </unitDefinition>
    <unitDefinition id="area" name="area">
      <listOfUnits>
        <unit kind="metre" exponent="2" scale="0" multiplier="1"/>
      </listOfUnits>
    </unitDefinition>
    <unitDefinition id="volume" name="volume">
      <listOfUnits>
        <unit kind="litre" exponent="1" scale="0" multiplier="1"/>
      </listOfUnits>
    </unitDefinition>
    <unitDefinition id="length" name="length">
      <listOfUnits>
        <unit kind="metre" exponent="1" scale="0" multiplier="1"/>
      </listOfUnits>
    </unitDefinition>
    <unitDefinition id="time" name="time">
      <listOfUnits>
        <unit kind="second" exponent="1" scale="0" multiplier="1"/>
      </listOfUnits>
    </unitDefinition>
    <unitDefinition id="mmol_per_gDW_per_hr" name="mmol_per_gDW_per_hr">
      <listOfUnits>
        <unit kind="mole" exponent="1" scale="-3" multiplier="1"/>
        <unit kind="gram" exponent="-1" scale="0" multiplier="1"/>
        <unit kind="second" exponent="-1" scale="0" multiplier="0.00027777"/>
      </listOfUnits>
    </unitDefinition>
  </listOfUnitDefinitions>
  <listOfCompartments>
    <compartment metaid="meta_Cell" id="Cell" name="Cell" spatialDimensions="3" size="1" constant="false">
      <annotation>
        <listOfKeyValueData xmlns="http://pysces.sourceforge.net/KeyValueData">
          <data id="CBMPy_info" value="created by SBML writer"/>
        </listOfKeyValueData>
      </annotation>
    </compartment>
  </listOfCompartments>
  <listOfSpecies>
    <species metaid="meta_A" id="A" name="A" compartment="Cell" initialConcentration="0" hasOnlySubstanceUnits="false" boundaryCondition="false" constant="false">
      <notes>
        <html:p>SUBSYSTEM: metabolism</html:p>
      </notes>
      <annotation>
        <listOfKeyValueData xmlns="http://pysces.sourceforge.net/KeyValueData">
          <data id="SUBSYSTEM" value="metabolism"/>
        </listOfKeyValueData>
      </annotation>
    </species>
    <species metaid="meta_ADP" id="ADP" name="ADP" compartment="Cell" initialConcentration="0" hasOnlySubstanceUnits="false" boundaryCondition="false" constant="false">
      <notes>
        <html:p>SUBSYSTEM: metabolism</html:p>
      </notes>
      <annotation>
        <listOfKeyValueData xmlns="http://pysces.sourceforge.net/KeyValueData">
          <data id="SUBSYSTEM" value="metabolism"/>
        </listOfKeyValueData>
      </annotation>
    </species>
    <species metaid="meta_ATP" id="ATP" name="ATP" compartment="Cell" initialConcentration="0" hasOnlySubstanceUnits="false" boundaryCondition="false" constant="false">
      <notes>
        <html:p>SUBSYSTEM: metabolism</html:p>
      </notes>
      <annotation>
        <listOfKeyValueData xmlns="http://pysces.sourceforge.net/KeyValueData">
          <data id="SUBSYSTEM" value="metabolism"/>
        </listOfKeyValueData>
      </annotation>
    </species>
    <species metaid="meta_B" id="B" name="B" compartment="Cell" initialConcentration="0" hasOnlySubstanceUnits="false" boundaryCondition="false" constant="false">
      <notes>
        <html:p>SUBSYSTEM: metabolism</html:p>
      </notes>
      <annotation>
        <listOfKeyValueData xmlns="http://pysces.sourceforge.net/KeyValueData">
          <data id="SUBSYSTEM" value="metabolism"/>
        </listOfKeyValueData>
      </annotation>
    </species>
    <species metaid="meta_C" id="C" name="C" compartment="Cell" initialConcentration="0" hasOnlySubstanceUnits="false" boundaryCondition="false" constant="false">
      <notes>
        <html:p>SUBSYSTEM: metabolism</html:p>
      </notes>
      <annotation>
        <listOfKeyValueData xmlns="http://pysces.sourceforge.net/KeyValueData">
          <data id="SUBSYSTEM" value="metabolism"/>
        </listOfKeyValueData>
      </annotation>
    </species>
    <species metaid="meta_D" id="D" name="D" compartment="Cell" initialConcentration="0" hasOnlySubstanceUnits="false" boundaryCondition="false" constant="false">
      <notes>
        <html:p>SUBSYSTEM: metabolism</html:p>
      </notes>
      <annotation>
        <listOfKeyValueData xmlns="http://pysces.sourceforge.net/KeyValueData">
          <data id="SUBSYSTEM" value="metabolism"/>
        </listOfKeyValueData>
      </annotation>
    </species>
    <species metaid="meta_E" id="E" name="E" compartment="Cell" initialConcentration="0" hasOnlySubstanceUnits="false" boundaryCondition="false" constant="false">
      <notes>
        <html:p>SUBSYSTEM: metabolism</html:p>
      </notes>
      <annotation>
        <listOfKeyValueData xmlns="http://pysces.sourceforge.net/KeyValueData">
          <data id="SUBSYSTEM" value="metabolism"/>
        </listOfKeyValueData>
      </annotation>
    </species>
    <species metaid="meta_F" id="F" name="F" compartment="Cell" initialConcentration="0" hasOnlySubstanceUnits="false" boundaryCondition="false" constant="false">
      <notes>
        <html:p>SUBSYSTEM: metabolism</html:p>
      </notes>
      <annotation>
        <listOfKeyValueData xmlns="http://pysces.sourceforge.net/KeyValueData">
          <data id="SUBSYSTEM" value="metabolism"/>
        </listOfKeyValueData>
      </annotation>
    </species>
    <species metaid="meta_G" id="G" name="G" compartment="Cell" initialConcentration="0" hasOnlySubstanceUnits="false" boundaryCondition="false" constant="false">
      <notes>
        <html:p>SUBSYSTEM: metabolism</html:p>
      </notes>
      <annotation>
        <listOfKeyValueData xmlns="http://pysces.sourceforge.net/KeyValueData">
          <data id="SUBSYSTEM" value="metabolism"/>
        </listOfKeyValueData>
      </annotation>
    </species>
    <species metaid="meta_H" id="H" name="H" compartment="Cell" initialConcentration="0" hasOnlySubstanceUnits="false" boundaryCondition="false" constant="false">
      <notes>
        <html:p>SUBSYSTEM: metabolism</html:p>
      </notes>
      <annotation>
        <listOfKeyValueData xmlns="http://pysces.sourceforge.net/KeyValueData">
          <data id="SUBSYSTEM" value="metabolism"/>
        </listOfKeyValueData>
      </annotation>
    </species>
    <species metaid="meta_I" id="I" name="I" compartment="Cell" initialConcentration="0" hasOnlySubstanceUnits="false" boundaryCondition="false" constant="false">
      <notes>
        <html:p>SUBSYSTEM: metabolism</html:p>
      </notes>
      <annotation>
        <listOfKeyValueData xmlns="http://pysces.sourceforge.net/KeyValueData">
          <data id="SUBSYSTEM" value="metabolism"/>
        </listOfKeyValueData>
      </annotation>
    </species>
    <species metaid="meta_J" id="J" name="J" compartment="Cell" initialConcentration="0" hasOnlySubstanceUnits="false" boundaryCondition="false" constant="false">
      <notes>
        <html:p>SUBSYSTEM: metabolism</html:p>
      </notes>
      <annotation>
        <listOfKeyValueData xmlns="http://pysces.sourceforge.net/KeyValueData">
          <data id="SUBSYSTEM" value="metabolism"/>
        </listOfKeyValueData>
      </annotation>
    </species>
    <species metaid="meta_K" id="K" name="K" compartment="Cell" initialConcentration="0" hasOnlySubstanceUnits="false" boundaryCondition="false" constant="false">
      <notes>
        <html:p>SUBSYSTEM: metabolism</html:p>
      </notes>
      <annotation>
        <listOfKeyValueData xmlns="http://pysces.sourceforge.net/KeyValueData">
          <data id="SUBSYSTEM" value="metabolism"/>
        </listOfKeyValueData>
      </annotation>
    </species>
    <species metaid="meta_L" id="L" name="L" compartment="Cell" initialConcentration="0" hasOnlySubstanceUnits="false" boundaryCondition="false" constant="false">
      <notes>
        <html:p>SUBSYSTEM: metabolism</html:p>
      </notes>
      <annotation>
        <listOfKeyValueData xmlns="http://pysces.sourceforge.net/KeyValueData">
          <data id="SUBSYSTEM" value="metabolism"/>
        </listOfKeyValueData>
      </annotation>
    </species>
    <species metaid="meta_M" id="M" name="M" compartment="Cell" initialConcentration="0" hasOnlySubstanceUnits="false" boundaryCondition="false" constant="false">
      <notes>
        <html:p>SUBSYSTEM: metabolism</html:p>
      </notes>
      <annotation>
        <listOfKeyValueData xmlns="http://pysces.sourceforge.net/KeyValueData">
          <data id="SUBSYSTEM" value="metabolism"/>
        </listOfKeyValueData>
      </annotation>
    </species>
    <species metaid="meta_N" id="N" name="N" compartment="Cell" initialConcentration="0" hasOnlySubstanceUnits="false" boundaryCondition="false" constant="false">
      <notes>
        <html:p>SUBSYSTEM: metabolism</html:p>
      </notes>
      <annotation>
        <listOfKeyValueData xmlns="http://pysces.sourceforge.net/KeyValueData">
          <data id="SUBSYSTEM" value="metabolism"/>
        </listOfKeyValueData>
      </annotation>
    </species>
    <species metaid="meta_X" id="X" name="X" compartment="Cell" initialConcentration="0" hasOnlySubstanceUnits="false" boundaryCondition="true" constant="false">
      <notes>
        <html:p>SUBSYSTEM: metabolism</html:p>
      </notes>
      <annotation>
        <listOfKeyValueData xmlns="http://pysces.sourceforge.net/KeyValueData">
          <data id="SUBSYSTEM" value="metabolism"/>
        </listOfKeyValueData>
      </annotation>
    </species>
    <species metaid="meta_Y" id="Y" name="Y" compartment="Cell" initialConcentration="0" hasOnlySubstanceUnits="false" boundaryCondition="true" constant="false">
      <notes>
        <html:p>SUBSYSTEM: metabolism</html:p>
      </notes>
      <annotation>
        <listOfKeyValueData xmlns="http://pysces.sourceforge.net/KeyValueData">
          <data id="SUBSYSTEM" value="metabolism"/>
        </listOfKeyValueData>
      </annotation>
    </species>
  </listOfSpecies>
  <listOfReactions>
    <reaction metaid="meta_R1" id="R1" name="R1" reversible="false" fast="false">
      <listOfReactants>
        <speciesReference species="X" stoichiometry="1" constant="false"/>
      </listOfReactants>
      <listOfProducts>
        <speciesReference species="A" stoichiometry="1" constant="false"/>
      </listOfProducts>
    </reaction>
    <reaction metaid="meta_R16" id="R16" name="R16" reversible="false" fast="false">
      <listOfReactants>
        <speciesReference species="J" stoichiometry="1" constant="false"/>
        <speciesReference species="ATP" stoichiometry="1" constant="false"/>
      </listOfReactants>
      <listOfProducts>
        <speciesReference species="M" stoichiometry="1" constant="false"/>
        <speciesReference species="ADP" stoichiometry="1" constant="false"/>
      </listOfProducts>
    </reaction>
    <reaction metaid="meta_R3" id="R3" name="R3" reversible="true" fast="false">
      <listOfReactants>
        <speciesReference species="A" stoichiometry="1" constant="false"/>
      </listOfReactants>
      <listOfProducts>
        <speciesReference species="C" stoichiometry="1" constant="false"/>
      </listOfProducts>
    </reaction>
    <reaction metaid="meta_R2" id="R2" name="R2" reversible="true" fast="false">
      <listOfReactants>
        <speciesReference species="A" stoichiometry="1" constant="false"/>
      </listOfReactants>
      <listOfProducts>
        <speciesReference species="B" stoichiometry="1" constant="false"/>
      </listOfProducts>
    </reaction>
    <reaction metaid="meta_R5" id="R5" name="R5" reversible="false" fast="false">
      <listOfReactants>
        <speciesReference species="B" stoichiometry="1" constant="false"/>
      </listOfReactants>
      <listOfProducts>
        <speciesReference species="D" stoichiometry="1" constant="false"/>
      </listOfProducts>
    </reaction>
    <reaction metaid="meta_R4" id="R4" name="R4" reversible="true" fast="false">
      <listOfReactants>
        <speciesReference species="C" stoichiometry="1" constant="false"/>
      </listOfReactants>
      <listOfProducts>
        <speciesReference species="B" stoichiometry="1" constant="false"/>
      </listOfProducts>
    </reaction>
    <reaction metaid="meta_R7" id="R7" name="R7" reversible="false" fast="false">
      <listOfReactants>
        <speciesReference species="E" stoichiometry="1" constant="false"/>
      </listOfReactants>
      <listOfProducts>
        <speciesReference species="F" stoichiometry="1" constant="false"/>
      </listOfProducts>
    </reaction>
    <reaction metaid="meta_R6" id="R6" name="R6" reversible="false" fast="false">
      <listOfReactants>
        <speciesReference species="D" stoichiometry="1" constant="false"/>
      </listOfReactants>
      <listOfProducts>
        <speciesReference species="E" stoichiometry="1" constant="false"/>
      </listOfProducts>
    </reaction>
    <reaction metaid="meta_R9" id="R9" name="R9" reversible="false" fast="false">
      <listOfReactants>
        <speciesReference species="D" stoichiometry="1" constant="false"/>
      </listOfReactants>
      <listOfProducts>
        <speciesReference species="G" stoichiometry="1" constant="false"/>
      </listOfProducts>
    </reaction>
    <reaction metaid="meta_R8" id="R8" name="R8" reversible="false" fast="false">
      <listOfReactants>
        <speciesReference species="F" stoichiometry="1" constant="false"/>
        <speciesReference species="ADP" stoichiometry="1" constant="false"/>
      </listOfReactants>
      <listOfProducts>
        <speciesReference species="H" stoichiometry="1" constant="false"/>
        <speciesReference species="ATP" stoichiometry="1" constant="false"/>
      </listOfProducts>
    </reaction>
    <reaction metaid="meta_R11" id="R11" name="R11" reversible="false" fast="false">
      <listOfReactants>
        <speciesReference species="H" stoichiometry="1" constant="false"/>
      </listOfReactants>
      <listOfProducts>
        <speciesReference species="I" stoichiometry="1" constant="false"/>
      </listOfProducts>
    </reaction>
    <reaction metaid="meta_R14" id="R14" name="R14" reversible="true" fast="false">
      <listOfReactants>
        <speciesReference species="K" stoichiometry="1" constant="false"/>
      </listOfReactants>
      <listOfProducts>
        <speciesReference species="L" stoichiometry="1" constant="false"/>
      </listOfProducts>
    </reaction>
    <reaction metaid="meta_R18" id="R18" name="R18" reversible="false" fast="false">
      <listOfReactants>
        <speciesReference species="M" stoichiometry="1" constant="false"/>
        <speciesReference species="N" stoichiometry="1" constant="false"/>
      </listOfReactants>
      <listOfProducts>
        <speciesReference species="Y" stoichiometry="1" constant="false"/>
      </listOfProducts>
    </reaction>
    <reaction metaid="meta_R10" id="R10" name="R10" reversible="false" fast="false">
      <listOfReactants>
        <speciesReference species="G" stoichiometry="1" constant="false"/>
        <speciesReference species="ADP" stoichiometry="1" constant="false"/>
      </listOfReactants>
      <listOfProducts>
        <speciesReference species="H" stoichiometry="1" constant="false"/>
        <speciesReference species="ATP" stoichiometry="1" constant="false"/>
      </listOfProducts>
    </reaction>
    <reaction metaid="meta_R15" id="R15" name="R15" reversible="false" fast="false">
      <listOfReactants>
        <speciesReference species="I" stoichiometry="1" constant="false"/>
      </listOfReactants>
      <listOfProducts>
        <speciesReference species="L" stoichiometry="1" constant="false"/>
      </listOfProducts>
    </reaction>
    <reaction metaid="meta_R17" id="R17" name="R17" reversible="false" fast="false">
      <listOfReactants>
        <speciesReference species="L" stoichiometry="1" constant="false"/>
        <speciesReference species="ATP" stoichiometry="1" constant="false"/>
      </listOfReactants>
      <listOfProducts>
        <speciesReference species="N" stoichiometry="1" constant="false"/>
        <speciesReference species="ADP" stoichiometry="1" constant="false"/>
      </listOfProducts>
    </reaction>
    <reaction metaid="meta_R12" id="R12" name="R12" reversible="false" fast="false">
      <listOfReactants>
        <speciesReference species="I" stoichiometry="1" constant="false"/>
      </listOfReactants>
      <listOfProducts>
        <speciesReference species="J" stoichiometry="1" constant="false"/>
      </listOfProducts>
    </reaction>
    <reaction metaid="meta_R13" id="R13" name="R13" reversible="true" fast="false">
      <listOfReactants>
        <speciesReference species="J" stoichiometry="1" constant="false"/>
      </listOfReactants>
      <listOfProducts>
        <speciesReference species="K" stoichiometry="1" constant="false"/>
      </listOfProducts>
    </reaction>
  </listOfReactions>
  <fbc:listOfFluxBounds>
    <fbc:fluxBound fbc:id="R1_lb" fbc:reaction="R1" fbc:operation="greaterEqual" fbc:value="0"/>
    <fbc:fluxBound fbc:id="R1_ub" fbc:reaction="R1" fbc:operation="lessEqual" fbc:value="2"/>
    <fbc:fluxBound fbc:id="R16_lb" fbc:reaction="R16" fbc:operation="greaterEqual" fbc:value="0"/>
    <fbc:fluxBound fbc:id="R16_ub" fbc:reaction="R16" fbc:operation="lessEqual" fbc:value="1000"/>
    <fbc:fluxBound fbc:id="R3_lb" fbc:reaction="R3" fbc:operation="greaterEqual" fbc:value="-1000"/>
    <fbc:fluxBound fbc:id="R3_ub" fbc:reaction="R3" fbc:operation="lessEqual" fbc:value="1000"/>
    <fbc:fluxBound fbc:id="R15_lb" fbc:reaction="R15" fbc:operation="greaterEqual" fbc:value="0"/>
    <fbc:fluxBound fbc:id="R15_ub" fbc:reaction="R15" fbc:operation="lessEqual" fbc:value="1000"/>
    <fbc:fluxBound fbc:id="R5_lb" fbc:reaction="R5" fbc:operation="greaterEqual" fbc:value="0"/>
    <fbc:fluxBound fbc:id="R5_ub" fbc:reaction="R5" fbc:operation="lessEqual" fbc:value="1000"/>
    <fbc:fluxBound fbc:id="R4_lb" fbc:reaction="R4" fbc:operation="greaterEqual" fbc:value="-1000"/>
    <fbc:fluxBound fbc:id="R4_ub" fbc:reaction="R4" fbc:operation="lessEqual" fbc:value="1000"/>
    <fbc:fluxBound fbc:id="R7_lb" fbc:reaction="R7" fbc:operation="greaterEqual" fbc:value="0"/>
    <fbc:fluxBound fbc:id="R7_ub" fbc:reaction="R7" fbc:operation="lessEqual" fbc:value="1000"/>
    <fbc:fluxBound fbc:id="R6_lb" fbc:reaction="R6" fbc:operation="greaterEqual" fbc:value="0"/>
    <fbc:fluxBound fbc:id="R6_ub" fbc:reaction="R6" fbc:operation="lessEqual" fbc:value="1000"/>
    <fbc:fluxBound fbc:id="R9_lb" fbc:reaction="R9" fbc:operation="greaterEqual" fbc:value="0"/>
    <fbc:fluxBound fbc:id="R9_ub" fbc:reaction="R9" fbc:operation="lessEqual" fbc:value="1000"/>
    <fbc:fluxBound fbc:id="R8_lb" fbc:reaction="R8" fbc:operation="greaterEqual" fbc:value="0"/>
    <fbc:fluxBound fbc:id="R8_ub" fbc:reaction="R8" fbc:operation="lessEqual" fbc:value="1000"/>
    <fbc:fluxBound fbc:id="R11_lb" fbc:reaction="R11" fbc:operation="greaterEqual" fbc:value="0"/>
    <fbc:fluxBound fbc:id="R11_ub" fbc:reaction="R11" fbc:operation="lessEqual" fbc:value="1000"/>
    <fbc:fluxBound fbc:id="R14_lb" fbc:reaction="R14" fbc:operation="greaterEqual" fbc:value="-1000"/>
    <fbc:fluxBound fbc:id="R14_ub" fbc:reaction="R14" fbc:operation="lessEqual" fbc:value="1000"/>
    <fbc:fluxBound fbc:id="R18_lb" fbc:reaction="R18" fbc:operation="greaterEqual" fbc:value="0"/>
    <fbc:fluxBound fbc:id="R18_ub" fbc:reaction="R18" fbc:operation="lessEqual" fbc:value="1000"/>
    <fbc:fluxBound fbc:id="R10_lb" fbc:reaction="R10" fbc:operation="greaterEqual" fbc:value="0"/>
    <fbc:fluxBound fbc:id="R10_ub" fbc:reaction="R10" fbc:operation="lessEqual" fbc:value="1000"/>
    <fbc:fluxBound fbc:id="R2_lb" fbc:reaction="R2" fbc:operation="greaterEqual" fbc:value="-1000"/>
    <fbc:fluxBound fbc:id="R2_ub" fbc:reaction="R2" fbc:operation="lessEqual" fbc:value="1000"/>
    <fbc:fluxBound fbc:id="R12_lb" fbc:reaction="R12" fbc:operation="greaterEqual" fbc:value="0"/>
    <fbc:fluxBound fbc:id="R12_ub" fbc:reaction="R12" fbc:operation="lessEqual" fbc:value="1000"/>
    <fbc:fluxBound fbc:id="R17_lb" fbc:reaction="R17" fbc:operation="greaterEqual" fbc:value="0"/>
    <fbc:fluxBound fbc:id="R17_ub" fbc:reaction="R17" fbc:operation="lessEqual" fbc:value="1000"/>
    <fbc:fluxBound fbc:id="R13_lb" fbc:reaction="R13" fbc:operation="greaterEqual" fbc:value="-1000"/>
    <fbc:fluxBound fbc:id="R13_ub" fbc:reaction="R13" fbc:operation="lessEqual" fbc:value="1000"/>
  </fbc:listOfFluxBounds>
  <fbc:listOfObjectives fbc:activeObjective="objMaxJ18">
    <fbc:objective fbc:id="objMaxJ18" fbc:type="maximize">
      <fbc:listOfFluxObjectives>
        <fbc:fluxObjective fbc:reaction="R18" fbc:coefficient="1"/>
      </fbc:listOfFluxObjectives>
    </fbc:objective>
  </fbc:listOfObjectives>
</model>
</sbml>
